# Supplementary material for: CpSmt3, an ortholog of small ubiquitin-like modifier, is essential for growth, organelle function, virulence, and antiviral defense in Cryphonectria parasitica
Source: Front Microbiol. 2024 May 9;15:1391855. doi: 10.3389/fmicb.2024.1391855 (PMC11111931; doi:10.3389/fmicb.2024.1391855)
Supplement: Supplementary file 1 [file Data_Sheet_1.zip › Table 1.XLSX]

## Sheet: Sheet1
Table S1 Primers used in this study
Primers name	Sequence (5'-3')	Description
smt3-left-F	CATCTGCAGGAGGGCAAAG	Construction of CpSmt3 deletion mutants
smt3-left-R	ATATCATCTTCTGTCGACCTGCAGGGCCTTTTAGTAGTCGACGTGGTTGA
smt3-right-F	TCTTTCTAGAGGATCCCCGGGTACCGACACTATTCTCTCCCTTGTTCAGG
smt3-right-R	CTCTGATGACAGGAGGGGATG
smt3-all-F	GACCAAGAAAGAGATGCGGG
smt3-all-R	CACACATCGAAAAGGACGGC
ubc9-left-F	CTGTTTCGCAAAGTCATCGTCC	Construction of CpUbc9 deletion mutants
ubc9-left-R	ATATCATCTTCTGTCGACCTGCAGGTTTGAGAAATGATTGCGTGAAGG
ubc9-right-F	TCTTTCTAGAGGATCCCCGGGTACCAGAAGGACCACTCGGGAAAGGG
ubc9-right-R	GGTGGGTAGAAGGCACGAAGAA
ubc9-all-F	CATCCAGCATGTCTGTTGTCCTT
ubc9-all-R	ACTCAACGGCAAATCAGCACGA
uba2-left-F	CTAGAGAAGGGGTGTCGTATGC	Construction of CpUba2 deletion mutants
uba2-left-R	ATATCATCTTCTGTCGACCTGCAGGTCGCGGTCCGCGCATCAA
uba2-right-F	TCTTTCTAGAGGATCCCCGGGTACCGCGGAAGCGTGGCTTTGGGAAGTAC
uba2-right-R	TGCCCTCCTTTAGCAGTGAAC
uba2-all-F	TGCCTCTATACGAGATAGCAAACC
uba2-all-R	TGGGATGACCTCACCGCTAA
hph-F	CGGTACCCGGGGATCCTCTAG	Cloning of hygromycin antibiotic fragment
hph-R	GCCTGCAGGTCGACAGAAGATG
CpSmt3-com F	ttctgtcgacgaattcACAATAAGTCAGAGTCGGAGCTAGAG	Construction of CpSmt3 complemention vector
CpSmt3-com R	atgcgttaacaagcttGTTATGTACGAAGTGCCGTGAGAG
CpSmt3-OE-F	tagaggtacgcggccgcATGTCCGACAACCAAGAGAATGG	Construction of CpSmt3 overexpression vector
CpSmt3-OE-R	aggtcagcatgcgttaacCTAGAAAAGGTTGCCACAGCCG
β-actin-F	CCATCAACCCCAAGTCCAAC	Endogenous Reference Genes Primers
β-actin-R	TCAGGTAGTCGGTCAAGTCACG
Smt3-qPCR-F	GTCCTCCTCCCACCACATCTT	CpSmt3 real-time primer, detection CpSmt3 expression
Smt3-qPCR-R	TTGCCTTGCCGCTCACAGA
Ubc9-qPCR-F	AAGACCACCCCTTCGGATT	CpUbc9 real-time primer, detection CpSmt3 expression
Ubc9-qPCR-R	GGAGGCTTGGTCGGGTATT
Uba2-qPCR-F	CAACCCGACAAGCCCGTAA	CpUba2 real-time primer, detection CpSmt3 expression
Uba2-qPCR-R	CCGTCTTCTGCTTTCCATTAGG
smt3DNA-F	ATGTCCGACAACCAAGAGAATGGC	Identification of CpSmt3 gene in Geneome
smt3DNA-R	CTAGAAAAGGTTGCCACAGCCG
ubc9DNA-F	ATGTCTCTATGTCTAAACAGGCTTCAGG	Identification of CpUbc9 gene in Geneome
ubc9DNA-R	TTAAGGAGCTGGGTTCTCCTTCACT
uba2DNA-F	ATGAGCGCTCCTACGGGCGAA	Identification of CpUba2 gene in Geneome
uba2DNA-R	TCAGTCATCATCGATCAAGATCGC
smt3-probe-F	GATGAGCCGAAGTCAAGTGTGG	Southern blot probe for CpSmt3
smt3-probe-R	GGCAGTTGCTGGTCAATCTATGG
hph-proe-F	CTCCATACAAGCCAACCACG
hph-proe-F	CCCTTCCTCCCTTTATTTCAGA
CHV1-F	GTCGACGTAGGATCGTCTAC	CHV1 real-time primer, detection of CHV1 copies
CHV1-R	TTGCGCAGGACGGTAACACT
dcl-qPCR-F	GCAGCAAGTTTCGCATAGGA	dcl2 real-time quantitative primer
dcl-qPCR-R	TGCCACGAGCATATTTTTCC
agl2-qPCR-F	CATCACTATGAACCCTAACCTACCT	agl2 real-time quantitative primer
agl2-qPCR-R	TGGCACCACAACACAGACCT
Rho1OENotI-F	ACTTTTAGAGGTACGCGGCCGCGACACACAAAATTTTGTGATACAGAAG	Construction of CpRho1 overexpression vector
Rho1OEHindIII-R	TCAGCATGCGTTAACAAGCTTAGCATGATCCTCAGACTTCCTCC
WRN-F	TGGAGCCAAGAGCGGATT	Identification of CpRho1 RNAi vector
WRN-R	ACGCCGTGTTCCAAGGTGT
Rho1qpcr-F	GAGACGGCAAGGGTGGCTAT	CpRho1 real-time quantitative primer
Rho1qpcr-R	TTCCTCCCACTACTCCCACC
Rho1RNAi-F	GAGCTATTAAATCAGAGCTCGTTTACGTTCCTACTGTCTTCGAGAAC	Construction of CpRho1 RNAi vector
Rho1RNAi-R	ATCAGGTCAGCATGGAGCTCCTGTTCAAGTAACAATCACGGTCAGC
G418OE-F	TCGAGCAGCCAAGATCTTTTTCC	Identification of overexpression vector
G418OE-R	ACTTTTTCTTCGCTGCCCCTTT
smt3-HindIII-F	acgcggccgcaagcttATGTCCGACAACCAAGAGAATGG	Construction the vector of CpSmt3 fusion 3×FLAG tag
smt3-HpaI-R	aggtcagcatgcgttaacCTATTTATCGTCATCATCTTTGTAGTCCTTGTCATCATCGTCCTTATAGTCCTTATCGTCGTCATCCTTGTAATCGAAAAGGTTGCCACAGCCG
