# Supplementary material for: CpSmt3, an ortholog of small ubiquitin-like modifier, is essential for growth, organelle function, virulence, and antiviral defense in Cryphonectria parasitica
Source: Front Microbiol. 2024 May 9;15:1391855. doi: 10.3389/fmicb.2024.1391855 (PMC11111931; doi:10.3389/fmicb.2024.1391855)
Supplement: Supplementary file 1 [file Data_Sheet_1.zip › Table 2.XLSX]

## Sheet: Sheet1
Table S2 List of nonredundant proteins identified from proteomics of EP155 and ΔCpSmt3
Protein ID	Description	SMT3_1	EP155_1	SMT3_2	EP155_2	SMT3_3	EP155_3	SMT3-vs-EP155	SMT3-vs-EP155-p	Expression in ΔCpSmt3	BP_GO_ID	BP_GO_Desc	BP_GO_Level	CC_GO_ID	CC_GO_Desc	CC_GO_Level	MF_GO_ID	MF_GO_Desc	MF_GO_Level	KEGG_KO	KEGG_Pathway_ID	KEGG_Pathway_Desc	Domain_ID	Domain_Desc	SubcellurLocation	COG_Gene	BlastScore	COG_Code	COG_Desc
338336	fgenesh1_pm.3__732	0	0	0	0	0	0	nan	nan	-										K02892	map03010;	Ribosome;	IPR013025;IPR012678;	Ribosomal protein L25/L23;Ribosomal protein L23/L15e core domain;		SPAC31A2.08	79.3	J	[J] Translation, ribosomal structure and biogenesis;
357763	estExt_fgenesh1_kg.C_80130	0.225762	1.52308	0.113557	2.06638	0.145173	1.92605	0.08784	0.00054308	DOWN	GO:0008104;GO:0008064;GO:0090066;GO:0071840;GO:0070727;GO:0048869;GO:0051494;GO:0051493;GO:0048519;GO:0033036;GO:1901880;GO:0008360;GO:0030041;GO:0030042;GO:0000910;GO:0010639;GO:0031333;GO:0022604;GO:0022607;GO:0022603;GO:1901879;GO:0061640;GO:0000902;GO:0016043;GO:0070271;GO:0065003;GO:0065007;GO:0007049;GO:0065008;GO:0034613;GO:0050793;GO:0050794;GO:0008154;GO:0008150;GO:0032956;GO:0043254;GO:…	protein localization;regulation of actin polymerization or depolymerization;regulation of anatomical structure size;cellular component organization or biogenesis;cellular macromolecule localization;cellular developmental process;negative regulation of cytoskeleton organization;regulation of cytoskeleton organization;negative regulation of biological process;macromolecule localization;negative reg…	4;6;4;2;4;4;6;6;2;3;6;4;8;8;5;5;5;5;4;4;6;6;5;3;4;5;2;4;3;5;3;3;7;1;5;4;4;4;5;4;4;5;3;6;2;5;6;5;6;8;2;4;9;5;7;4;5;4;6;4;5;6;7;7;5;7;8;2;2;5;4;5;5;3;3;7;6;2;3;4;6;5;3;3;4;3;4;3;	GO:0099512;GO:0099513;GO:0051286;GO:0043234;GO:0032153;GO:0043232;GO:0044424;GO:0099568;GO:0061645;GO:0043229;GO:0043228;GO:0043226;GO:0005856;GO:0044430;GO:0030479;GO:0005938;GO:0030863;GO:0030864;GO:0044446;GO:0044444;GO:0044422;GO:0044448;GO:0005737;GO:0032991;GO:0044464;GO:0005623;GO:0005622;GO:0015629;GO:0071944;GO:0005884;GO:0005575;GO:0008290;	supramolecular fiber;polymeric cytoskeletal fiber;cell tip;protein complex;cell division site;intracellular non-membrane-bounded organelle;intracellular part;cytoplasmic region;endocytic patch;intracellular organelle;non-membrane-bounded organelle;organelle;cytoskeleton;cytoskeletal part;actin cortical patch;cell cortex;cortical cytoskeleton;cortical actin cytoskeleton;intracellular organelle par…	2;3;3;3;3;4;3;5;6;3;3;2;5;4;5;4;6;5;3;4;2;5;4;2;2;2;3;6;3;4;1;4;				K10364	map04144;	Endocytosis;	IPR002189;IPR017865;	F-actin-capping protein subunit alpha;F-actin capping protein, alpha subunit, conserved site;		Hs5453599	200	Z	[Z] Cytoskeleton;
286769	estExt_Genewise1Plus.C_21136	0	2.24633	0	1.93318	0	1.82049	nan	nan	-
248448	e_gw1.1.4184.1	0	0	0	6	0	0	nan	nan	-	GO:0008104;GO:0060249;GO:0061024;GO:0007008;GO:0007006;GO:0007005;GO:0044710;GO:0000002;GO:0070727;GO:0071840;GO:0033036;GO:0045184;GO:0072657;GO:0072655;GO:0006839;GO:0046483;GO:0070585;GO:0006807;GO:0044260;GO:0006886;GO:0016043;GO:0065002;GO:0065007;GO:1901360;GO:0065008;GO:0006626;GO:0006810;GO:0044802;GO:0008152;GO:0051234;GO:0046907;GO:0045040;GO:0008150;GO:0034641;GO:0044699;GO:0000723;GO:…	protein localization;anatomical structure homeostasis;membrane organization;outer mitochondrial membrane organization;mitochondrial membrane organization;mitochondrion organization;single-organism metabolic process;mitochondrial genome maintenance;cellular macromolecule localization;cellular component organization or biogenesis;macromolecule localization;establishment of protein localization;prot…	4;5;4;6;5;5;3;6;4;2;3;4;5;6;6;4;7;3;4;6;3;6;2;4;3;5;4;4;2;3;5;5;1;4;2;4;4;5;5;5;4;4;6;5;4;6;4;3;5;5;2;5;5;4;3;4;6;2;3;3;4;3;5;4;5;6;3;4;5;5;4;	GO:0005783;GO:0031975;GO:0031224;GO:0016020;GO:0031968;GO:0098588;GO:0031967;GO:0031966;GO:0044432;GO:0005789;GO:0043234;GO:0043231;GO:0044429;GO:0044424;GO:0044425;GO:0044422;GO:0043229;GO:0005622;GO:0043227;GO:0043226;GO:0005737;GO:0012505;GO:0044446;GO:0044444;GO:0016021;GO:0042175;GO:0031301;GO:0031300;GO:0031227;GO:0031090;GO:0005739;GO:0044455;GO:0044464;GO:0019867;GO:0005623;GO:0005740;GO:…	endoplasmic reticulum;envelope;intrinsic component of membrane;membrane;organelle outer membrane;bounding membrane of organelle;organelle envelope;mitochondrial membrane;endoplasmic reticulum part;endoplasmic reticulum membrane;protein complex;intracellular membrane-bounded organelle;mitochondrial part;intracellular part;membrane part;organelle part;intracellular organelle;intracellular;membrane-…	4;3;3;2;4;4;4;4;4;3;3;4;4;3;2;2;3;3;3;2;4;3;3;4;4;3;4;3;4;3;5;3;2;3;2;5;5;5;3;4;2;4;3;1;3;4;4;				K17764	map04139;	Regulation of mitophagy - yeast;	IPR027537;IPR019411;	Maintenance of mitochondrial morphology protein 1;MMM1 domain;
276198	estExt_Genewise1.C_40569	1.02675	0.577036	1.41968	0.694576	1.54152	0.740446	1.98202	0.0155193	UP
358344	estExt_fgenesh1_kg.C_90178	0.34805	1.94685	0.188791	1.77591	0.0502551	1.69014	0.10846	0.000148626	DOWN	GO:0044249;GO:0009698;GO:0009699;GO:1901360;GO:0044710;GO:0044711;GO:0009809;GO:0009808;GO:0044550;GO:1901362;GO:0071704;GO:0044699;GO:0009987;GO:1901576;GO:0019748;GO:0006725;GO:0009058;GO:0008150;GO:0008152;GO:0019438;GO:0044237;GO:0044763;	cellular biosynthetic process;phenylpropanoid metabolic process;phenylpropanoid biosynthetic process;organic cyclic compound metabolic process;single-organism metabolic process;single-organism biosynthetic process;lignin biosynthetic process;lignin metabolic process;secondary metabolite biosynthetic process;organic cyclic compound biosynthetic process;organic substance metabolic process;single-or…	4;4;5;4;3;4;6;5;5;5;3;2;2;4;4;4;3;1;2;5;3;3;				GO:0003674;GO:0005488;GO:0008168;GO:0042409;GO:0043169;GO:0043167;GO:0016740;GO:0016741;GO:0046872;GO:0008757;GO:0003824;GO:0008171;	molecular_function;binding;methyltransferase activity;caffeoyl-CoA O-methyltransferase activity;cation binding;ion binding;transferase activity;transferase activity, transferring one-carbon groups;metal ion binding;S-adenosylmethionine-dependent methyltransferase activity;catalytic activity;O-methyltransferase activity;	1;2;5;7;4;3;3;4;5;6;2;6;				IPR002935;IPR029063;	O-methyltransferase, family 3;S-adenosyl-L-methionine-dependent methyltransferase;		337745840	122	R	[R] General function prediction only	COG4122	Predicted O-methyltransferase YrrM
355219	estExt_fgenesh1_kg.C_20399	0.177275	1.9038	0	1.84271	0.0751323	2.00107	0.06587	0.000134967	DOWN				GO:0044464;GO:0031975;GO:0043229;GO:0043227;GO:0043226;GO:0031224;GO:0005737;GO:0044446;GO:0031090;GO:0016021;GO:0016020;GO:0005740;GO:0005739;GO:0031967;GO:0031966;GO:0043231;GO:0019866;GO:0005623;GO:0005622;GO:0005575;GO:0005743;GO:0044444;GO:0044429;GO:0044424;GO:0044425;GO:0044422;	cell part;envelope;intracellular organelle;membrane-bounded organelle;organelle;intrinsic component of membrane;cytoplasm;intracellular organelle part;organelle membrane;integral component of membrane;membrane;mitochondrial envelope;mitochondrion;organelle envelope;mitochondrial membrane;intracellular membrane-bounded organelle;organelle inner membrane;cell;intracellular;cellular_component;mitoch…	2;3;3;3;2;3;4;3;3;4;2;5;5;4;4;4;4;2;3;1;5;4;4;3;2;2;	GO:0003674;GO:0016491;GO:0016655;GO:0003954;GO:0050136;GO:0016651;GO:0008137;GO:0003824;	molecular_function;oxidoreductase activity;oxidoreductase activity, acting on NAD(P)H, quinone or similar compound as acceptor;NADH dehydrogenase activity;NADH dehydrogenase (quinone) activity;oxidoreductase activity, acting on NAD(P)H;NADH dehydrogenase (ubiquinone) activity;catalytic activity;	1;3;5;5;6;4;7;2;				IPR034444;	NADH-ubiquinone oxidoreductase 17.8kDa subunit;
276622	estExt_Genewise1.C_41313	0.0321066	1.90231	0.0301664	1.96305	0.0322717	2.04009	0.01601	1.07e-06	DOWN	GO:0006637;GO:0006732;GO:0044237;GO:0044272;GO:0019752;GO:0044249;GO:0044710;GO:0051186;GO:0051188;GO:0071704;GO:0019427;GO:0035383;GO:0009987;GO:0035384;GO:1901576;GO:0032787;GO:0009058;GO:0044711;GO:0008150;GO:0008152;GO:0043436;GO:0006084;GO:0006085;GO:0044699;GO:0006082;GO:0006083;GO:0006790;GO:0044763;GO:0071616;GO:0006793;GO:0009108;GO:0044281;	acyl-CoA metabolic process;coenzyme metabolic process;cellular metabolic process;sulfur compound biosynthetic process;carboxylic acid metabolic process;cellular biosynthetic process;single-organism metabolic process;cofactor metabolic process;cofactor biosynthetic process;organic substance metabolic process;acetyl-CoA biosynthetic process from acetate;thioester metabolic process;cellular process;…	5;5;3;5;6;4;3;4;5;3;5;4;2;5;4;7;3;4;1;2;5;6;7;2;4;8;4;3;6;4;6;4;	GO:0043229;GO:0043227;GO:0043226;GO:0005737;GO:0005634;GO:0043231;GO:0044464;GO:0005623;GO:0005622;GO:0005575;GO:0044424;	intracellular organelle;membrane-bounded organelle;organelle;cytoplasm;nucleus;intracellular membrane-bounded organelle;cell part;cell;intracellular;cellular_component;intracellular part;	3;3;2;4;5;4;2;2;3;1;3;	GO:0016405;GO:1901363;GO:0003674;GO:0005488;GO:0000166;GO:1901265;GO:0001882;GO:0043169;GO:0003824;GO:0035639;GO:0043167;GO:0001883;GO:0032549;GO:0017076;GO:0005524;GO:0043168;GO:0016208;GO:0036094;GO:0032555;GO:0003987;GO:0016874;GO:0016877;GO:0030554;GO:0097367;GO:0097159;GO:0016878;GO:0032559;GO:0032550;GO:0032553;	CoA-ligase activity;heterocyclic compound binding;molecular_function;binding;nucleotide binding;nucleoside phosphate binding;nucleoside binding;cation binding;catalytic activity;purine ribonucleoside triphosphate binding;ion binding;purine nucleoside binding;ribonucleoside binding;purine nucleotide binding;ATP binding;anion binding;AMP binding;small molecule binding;purine ribonucleotide binding;…	5;3;1;2;4;4;4;4;2;5;3;5;5;5;6;4;5;3;5;6;3;4;6;3;3;5;6;6;4;	K01895	map00010;map00620;map00640;map00680;map00720;map01100;map01110;map01120;map01130;map01200;	Glycolysis / Gluconeogenesis;Pyruvate metabolism;Propanoate metabolism;Methane metabolism;Carbon fixation pathways in prokaryotes;Metabolic pathways;Biosynthesis of secondary metabolites;Microbial metabolism in diverse environments;Biosynthesis of antibiotics;Carbon metabolism;	IPR000873;IPR020845;IPR032387;IPR025110;IPR011904;	AMP-dependent synthetase/ligase;AMP-binding, conserved site;Acetyl-coenzyme A synthetase, N-terminal domain;AMP-binding enzyme, C-terminal domain;Acetate-CoA ligase;		YLR153c	857	I	[I] Lipid transport and metabolism;
344061	estExt_fgenesh1_pm.C_10606	0.777834	0.35238	0.600426	1.86646	0.663997	1.7389	0.51602	0.260529	DOWN	GO:0008104;GO:0071702;GO:0033036;GO:0006810;GO:0045184;GO:0008150;GO:0051234;GO:0051179;GO:0015031;	protein localization;organic substance transport;macromolecule localization;transport;establishment of protein localization;biological_process;establishment of localization;localization;protein transport;	4;5;3;4;4;1;3;2;5;	GO:0005737;GO:0044424;GO:0044464;GO:0005623;GO:0005622;GO:0005575;	cytoplasm;intracellular part;cell part;cell;intracellular;cellular_component;	4;3;2;2;3;1;	GO:0003674;GO:0005488;GO:0003676;GO:1901363;GO:1901265;GO:0000166;GO:0036094;GO:0097159;GO:0003723;	molecular_function;binding;nucleic acid binding;heterocyclic compound binding;nucleoside phosphate binding;nucleotide binding;small molecule binding;organic cyclic compound binding;RNA binding;	1;2;4;3;4;4;3;3;5;				IPR013761;IPR001660;	Sterile alpha motif/pointed domain;Sterile alpha motif domain;		YOR359w	95.5	JT	[J] Translation, ribosomal structure and biogenesis;[T] Signal transduction mechanisms;
72427	Crypa1.fgenesh1_pg.C_scaffold_6000277	0	3.03379	0	2.96621	0	0	nan	nan	-	GO:0080090;GO:0019222;GO:0043933;GO:0031326;GO:0031323;GO:0090304;GO:0044249;GO:0034641;GO:0006807;GO:0044237;GO:0034645;GO:0051276;GO:0043170;GO:1901362;GO:0050789;GO:1901360;GO:0032774;GO:1901576;GO:0044260;GO:0006325;GO:2000112;GO:0016043;GO:0071704;GO:0010467;GO:0065007;GO:0097659;GO:0071840;GO:0010468;GO:0018130;GO:0006996;GO:0006139;GO:0019219;GO:0009889;GO:0009987;GO:0006725;GO:1903506;GO:…	regulation of primary metabolic process;regulation of metabolic process;macromolecular complex subunit organization;regulation of cellular biosynthetic process;regulation of cellular metabolic process;nucleic acid metabolic process;cellular biosynthetic process;cellular nitrogen compound metabolic process;nitrogen compound metabolic process;cellular metabolic process;cellular macromolecule biosyn…	4;3;4;5;4;5;4;4;3;3;5;5;4;5;2;4;6;4;4;5;6;3;3;5;2;7;2;5;5;4;4;5;4;2;4;7;3;3;5;1;4;2;6;5;6;4;5;3;5;4;5;6;5;6;5;	GO:0043227;GO:0005634;GO:0043226;GO:0043231;GO:0044464;GO:0043229;GO:0005623;GO:0005622;GO:0005575;GO:0044424;	membrane-bounded organelle;nucleus;organelle;intracellular membrane-bounded organelle;cell part;intracellular organelle;cell;intracellular;cellular_component;intracellular part;	3;5;2;4;2;3;2;3;1;3;	GO:0003674;GO:0003677;GO:0016491;GO:0003676;GO:0003824;GO:0097159;GO:1901363;GO:0005488;	molecular_function;DNA binding;oxidoreductase activity;nucleic acid binding;catalytic activity;organic cyclic compound binding;heterocyclic compound binding;binding;	1;5;3;4;2;3;3;2;				IPR023753;IPR002937;	FAD/NAD(P)-binding domain;Amine oxidase;		At4g29720	136	H	[H] Coenzyme transport and metabolism;
61450	Crypa1.fgenesh1_pm.C_scaffold_3000544	0.432758	1.79691	0.0949741	1.73265	0.156632	1.78608	0.12875	0.000128023	DOWN	GO:0080090;GO:0019222;GO:2000242;GO:0090029;GO:0048585;GO:2000241;GO:0048583;GO:0060240;GO:0008277;GO:0007165;GO:0045461;GO:0045460;GO:1901362;GO:1901360;GO:1901361;GO:0044712;GO:0044710;GO:0044711;GO:0000003;GO:0009968;GO:0009966;GO:0010467;GO:0048518;GO:0048519;GO:0051704;GO:0060255;GO:0034645;GO:1903664;GO:1901378;GO:2001141;GO:1901377;GO:1901376;GO:0010033;GO:0046483;GO:0044700;GO:0044703;GO:…	regulation of primary metabolic process;regulation of metabolic process;negative regulation of reproductive process;negative regulation of pheromone-dependent signal transduction involved in conjugation with cellular fusion;negative regulation of response to stimulus;regulation of reproductive process;regulation of response to stimulus;negative regulation of signal transduction involved in conjug…	4;3;3;5;3;3;3;4;5;4;6;5;5;4;5;4;3;4;2;4;4;5;2;2;2;4;5;3;6;6;6;5;4;4;3;3;5;3;5;4;6;5;5;3;4;3;5;4;2;7;4;4;3;4;4;2;2;7;5;5;3;5;5;4;3;4;3;3;5;3;3;1;2;4;5;5;5;5;5;6;2;3;5;5;5;6;3;6;3;3;4;4;4;2;4;4;3;4;5;4;4;5;5;2;3;4;2;4;7;5;4;5;3;4;5;6;4;5;4;4;4;4;4;5;4;4;6;3;3;5;7;5;4;5;4;3;2;4;3;3;4;6;3;3;4;3;3;6;3;3;	GO:0016020;GO:0043231;GO:0005829;GO:0044424;GO:0043229;GO:0043227;GO:0044444;GO:0005737;GO:0005634;GO:0044464;GO:0005623;GO:0005622;GO:0071944;GO:0043226;GO:0005886;GO:0005575;	membrane;intracellular membrane-bounded organelle;cytosol;intracellular part;intracellular organelle;membrane-bounded organelle;cytoplasmic part;cytoplasm;nucleus;cell part;cell;intracellular;cell periphery;organelle;plasma membrane;cellular_component;	2;4;5;3;3;3;4;4;5;2;2;3;3;2;3;1;	GO:0098772;GO:0005096;GO:0003674;GO:0060589;GO:0008047;GO:0004871;GO:0030234;GO:0030695;	molecular function regulator;GTPase activator activity;molecular_function;nucleoside-triphosphatase regulator activity;enzyme activator activity;signal transducer activity;enzyme regulator activity;GTPase regulator activity;	2;5;1;4;4;2;3;5;	K19838	map04011;	MAPK signaling pathway - yeast;	IPR000591;IPR016137;IPR011991;	DEP domain;RGS domain;Winged helix-turn-helix DNA-binding domain;
344064	estExt_fgenesh1_pm.C_10611	0.347693	1.75063	0.312005	1.4928	0.347741	1.74913	0.20179	0.000104981	DOWN	GO:0008104;GO:0007165;GO:0071840;GO:0051716;GO:0070727;GO:0010256;GO:0033036;GO:0061709;GO:0006605;GO:0045184;GO:0016192;GO:0016197;GO:0044700;GO:0000011;GO:0022607;GO:1903008;GO:0035556;GO:0050789;GO:0006886;GO:0016043;GO:0065007;GO:0006810;GO:0006623;GO:0008150;GO:0050794;GO:0006892;GO:0006897;GO:0006896;GO:0006895;GO:0050896;GO:0022411;GO:0048308;GO:0072666;GO:0072665;GO:0023052;GO:0044699;GO:…	protein localization;signal transduction;cellular component organization or biogenesis;cellular response to stimulus;cellular macromolecule localization;endomembrane system organization;macromolecule localization;reticulophagy;protein targeting;establishment of protein localization;vesicle-mediated transport;endosomal transport;single organism signaling;vacuole inheritance;cellular component asse…	4;4;2;3;4;4;3;5;6;4;5;7;3;6;4;5;5;2;6;3;2;4;5;1;3;7;6;7;7;2;4;5;6;7;2;2;3;5;8;5;6;5;5;5;6;6;8;9;4;5;2;6;6;6;3;5;4;3;4;4;6;2;3;3;4;8;4;3;5;5;4;	GO:0031975;GO:0005773;GO:0005770;GO:0005774;GO:0044437;GO:0098588;GO:0031967;GO:0043231;GO:0044429;GO:0044424;GO:0044422;GO:0043229;GO:0043227;GO:0012505;GO:0044446;GO:0044444;GO:0044440;GO:0016020;GO:0010008;GO:0005737;GO:0031090;GO:0005739;GO:0044464;GO:0005623;GO:0005622;GO:0005740;GO:0098805;GO:0043226;GO:0031966;GO:0005575;GO:0005768;	envelope;vacuole;late endosome;vacuolar membrane;vacuolar part;bounding membrane of organelle;organelle envelope;intracellular membrane-bounded organelle;mitochondrial part;intracellular part;organelle part;intracellular organelle;membrane-bounded organelle;endomembrane system;intracellular organelle part;cytoplasmic part;endosomal part;membrane;endosome membrane;cytoplasm;organelle membrane;mito…	3;5;5;4;4;4;4;4;4;3;2;3;3;3;3;4;5;2;5;4;3;5;2;2;3;5;3;2;4;1;4;	GO:1901363;GO:0003924;GO:0016818;GO:0097367;GO:0016817;GO:0003674;GO:0005488;GO:1901265;GO:0032549;GO:0017076;GO:0005525;GO:0016787;GO:0003824;GO:0097159;GO:0016462;GO:0032555;GO:0032550;GO:0032553;GO:0035639;GO:0000166;GO:0043167;GO:0032561;GO:0001883;GO:0001882;GO:0019001;GO:0017111;GO:0036094;GO:0043168;	heterocyclic compound binding;GTPase activity;hydrolase activity, acting on acid anhydrides, in phosphorus-containing anhydrides;carbohydrate derivative binding;hydrolase activity, acting on acid anhydrides;molecular_function;binding;nucleoside phosphate binding;ribonucleoside binding;purine nucleotide binding;GTP binding;hydrolase activity;catalytic activity;organic cyclic compound binding;pyrop…	3;8;5;3;4;1;2;4;5;5;6;3;2;3;6;5;6;4;5;4;3;6;5;4;6;7;3;4;	K07889	map04014;map04144;map04145;map04962;map05146;map05152;	Ras signaling pathway;Endocytosis;Phagosome;Vasopressin-regulated water reabsorption;Amoebiasis;Tuberculosis;	IPR005225;IPR027417;IPR001806;	Small GTP-binding protein domain;P-loop containing nucleoside triphosphate hydrolase;Small GTPase superfamily;		YOR089c	256	U	[U] Intracellular trafficking, secretion, and vesicular transport;
80778	Crypa1.estExt_Genewise1.C_40248	0	0	0	3.22855	0	2.77145	nan	nan	-										K11801			IPR019775;IPR020472;IPR017986;IPR001680;	WD40 repeat, conserved site;G-protein beta WD-40 repeat;WD40-repeat-containing domain;WD40 repeat;		At4g03020	229	R	[R] General function prediction only;
357766	estExt_fgenesh1_kg.C_80133	0.730127	1.10803	0.819532	1.44819	0.669852	1.22427	0.5871	0.00878252	DOWN	GO:0006771;GO:0009165;GO:0044281;GO:0044283;GO:1901362;GO:1901360;GO:0044710;GO:0044711;GO:0006767;GO:0006766;GO:0046483;GO:1901564;GO:1901566;GO:0019637;GO:0019438;GO:0009161;GO:0006807;GO:1901576;GO:0051186;GO:0051188;GO:0044699;GO:0018130;GO:0006139;GO:0009156;GO:0008150;GO:0008152;GO:0034654;GO:0090407;GO:0044271;GO:0009260;GO:0046390;GO:1901293;GO:0009117;GO:0006753;GO:0006732;GO:0044249;GO:…	riboflavin metabolic process;nucleotide biosynthetic process;small molecule metabolic process;small molecule biosynthetic process;organic cyclic compound biosynthetic process;organic cyclic compound metabolic process;single-organism metabolic process;single-organism biosynthetic process;water-soluble vitamin metabolic process;vitamin metabolic process;heterocycle metabolic process;organonitrogen …	4;6;4;5;5;4;3;4;6;5;4;4;5;4;5;7;3;4;4;5;2;5;4;7;1;2;5;5;5;7;6;5;6;5;5;4;4;6;6;6;6;5;7;2;4;4;5;4;5;5;6;3;3;6;3;4;3;3;5;5;4;	GO:0043231;GO:0005829;GO:0043229;GO:0043227;GO:0043226;GO:0044444;GO:0005737;GO:0005634;GO:0044464;GO:0005623;GO:0005622;GO:0044424;GO:0005575;	intracellular membrane-bounded organelle;cytosol;intracellular organelle;membrane-bounded organelle;organelle;cytoplasmic part;cytoplasm;nucleus;cell part;cell;intracellular;intracellular part;cellular_component;	4;5;3;3;2;4;4;5;2;2;3;3;1;	GO:1901363;GO:0000166;GO:0035639;GO:0016740;GO:0046872;GO:0097367;GO:0008270;GO:0003674;GO:0005488;GO:1901265;GO:0046914;GO:0032549;GO:0017076;GO:0005524;GO:0043168;GO:0016301;GO:0003824;GO:0016773;GO:0016772;GO:0032559;GO:0032555;GO:0032550;GO:0032553;GO:0043169;GO:0043167;GO:0030554;GO:0008531;GO:0097159;GO:0001883;GO:0001882;GO:0036094;	heterocyclic compound binding;nucleotide binding;purine ribonucleoside triphosphate binding;transferase activity;metal ion binding;carbohydrate derivative binding;zinc ion binding;molecular_function;binding;nucleoside phosphate binding;transition metal ion binding;ribonucleoside binding;purine nucleotide binding;ATP binding;anion binding;kinase activity;catalytic activity;phosphotransferase activ…	3;4;5;3;5;3;7;1;2;4;6;5;5;6;4;5;2;5;4;6;5;6;4;4;3;6;6;3;5;4;3;	K00861	map00740;map01100;map01110;	Riboflavin metabolism;Metabolic pathways;Biosynthesis of secondary metabolites;	IPR023465;IPR015865;IPR023468;	Riboflavin kinase domain;Riboflavin kinase domain, bacterial/eukaryotic;Riboflavin kinase;		SPCC18.16c	145	H	[H] Coenzyme transport and metabolism;
286166	estExt_Genewise1Plus.C_14208	0.149481	1.82069	0.0762474	1.83737	0.280882	1.83533	0.09222	1.02e-05	DOWN	GO:0044281;GO:1901362;GO:0042451;GO:1901360;GO:0044710;GO:0044711;GO:0046500;GO:0046129;GO:0046128;GO:0042455;GO:0046483;GO:1901564;GO:0006575;GO:1901566;GO:0009410;GO:0019438;GO:0009163;GO:0042398;GO:0006805;GO:0006807;GO:1901576;GO:0051186;GO:0051188;GO:0065007;GO:0065009;GO:0032259;GO:0018130;GO:0050790;GO:0051716;GO:0008150;GO:0008152;GO:0034654;GO:0044271;GO:0044272;GO:0050896;GO:0071466;GO:…	small molecule metabolic process;organic cyclic compound biosynthetic process;purine nucleoside biosynthetic process;organic cyclic compound metabolic process;single-organism metabolic process;single-organism biosynthetic process;S-adenosylmethionine metabolic process;purine ribonucleoside biosynthetic process;purine ribonucleoside metabolic process;ribonucleoside biosynthetic process;heterocycle…	4;5;7;4;3;4;5;8;7;7;4;4;4;5;4;5;6;5;4;3;4;4;5;2;3;3;5;4;3;1;2;5;5;5;2;5;5;4;4;4;4;2;4;6;2;4;4;5;4;6;5;6;3;3;3;5;3;6;3;6;3;4;4;5;	GO:0048269;GO:0031982;GO:1902494;GO:1990234;GO:0043230;GO:0043234;GO:0005829;GO:0043231;GO:0044424;GO:0044421;GO:0043229;GO:0043227;GO:0043226;GO:0005737;GO:0005634;GO:0005739;GO:0044464;GO:0005623;GO:0005622;GO:0070062;GO:0044444;GO:1903561;GO:0032991;GO:0005575;GO:0005576;	methionine adenosyltransferase complex;vesicle;catalytic complex;transferase complex;extracellular organelle;protein complex;cytosol;intracellular membrane-bounded organelle;intracellular part;extracellular region part;intracellular organelle;membrane-bounded organelle;organelle;cytoplasm;nucleus;mitochondrion;cell part;cell;intracellular;extracellular exosome;cytoplasmic part;extracellular vesic…	4;4;4;5;3;3;5;4;3;2;3;3;2;4;5;5;2;2;3;4;4;3;2;1;2;	GO:0048270;GO:0098772;GO:0003674;GO:0005488;GO:0019899;GO:0005515;GO:0030234;	methionine adenosyltransferase regulator activity;molecular function regulator;molecular_function;binding;enzyme binding;protein binding;enzyme regulator activity;	4;2;1;2;4;3;3;				IPR005913;IPR016040;IPR029903;	dTDP-4-dehydrorhamnose reductase family;NAD(P)-binding domain;RmlD-like substrate binding domain;	mitochondria	Hs11034825	192	IE	[I] Lipid transport and metabolism;[E] Amino acid transport and metabolism;
250425	e_gw1.2.1286.1	0	2.76193	0	3.23807	0	0	nan	nan	-													IPR008266;IPR011009;	Tyrosine-protein kinase, active site;Protein kinase-like domain;
258392	e_gw1.5.1388.1	0.335539	0.730477	0.355385	1.13764	2.3698	1.07116	1.04132	0.955806	UP
296367	estExt_Genewise1Plus.C_91060	0.325929	2.01296	0.1455	1.54914	0.0778769	1.88859	0.10078	0.000483274	DOWN	GO:0010035;GO:0050896;GO:0000304;GO:0045454;GO:0050789;GO:0070887;GO:0008219;GO:0051716;GO:0042592;GO:0071452;GO:0065007;GO:0044699;GO:0065008;GO:0019725;GO:0006915;GO:0009987;GO:0034614;GO:0006950;GO:0042221;GO:0034599;GO:0000302;GO:0006979;GO:0050794;GO:1901700;GO:1901701;GO:0012501;GO:0044763;GO:0033554;GO:0008150;	response to inorganic substance;response to stimulus;response to singlet oxygen;cell redox homeostasis;regulation of biological process;cellular response to chemical stimulus;cell death;cellular response to stimulus;homeostatic process;cellular response to singlet oxygen;biological regulation;single-organism process;regulation of biological quality;cellular homeostasis;apoptotic process;cellular …	4;2;5;4;2;4;4;3;4;6;2;2;3;4;6;2;6;3;3;5;5;4;3;4;5;5;3;4;1;	GO:0031968;GO:0031975;GO:0043226;GO:0043229;GO:0043227;GO:0098805;GO:0016020;GO:0005740;GO:0005739;GO:0005737;GO:0098588;GO:0044446;GO:0031967;GO:0031966;GO:0031090;GO:0043231;GO:0005634;GO:0005829;GO:0044464;GO:0019867;GO:0005623;GO:0005622;GO:0005575;GO:0044444;GO:0005741;GO:0044429;GO:0044424;GO:0044422;	organelle outer membrane;envelope;organelle;intracellular organelle;membrane-bounded organelle;whole membrane;membrane;mitochondrial envelope;mitochondrion;cytoplasm;bounding membrane of organelle;intracellular organelle part;organelle envelope;mitochondrial membrane;organelle membrane;intracellular membrane-bounded organelle;nucleus;cytosol;cell part;outer membrane;cell;intracellular;cellular_co…	4;3;2;3;3;3;2;5;5;4;4;3;4;4;3;4;5;5;2;3;2;3;1;4;5;4;3;2;	GO:0003674;GO:0005488;GO:0043167;GO:1901363;GO:1901265;GO:0016491;GO:0043168;GO:0050662;GO:0050660;GO:0051540;GO:0000166;GO:0016667;GO:0016668;GO:0016651;GO:0043169;GO:0036094;GO:0003824;GO:0048037;GO:0046872;GO:0097159;GO:0051537;GO:0051536;	molecular_function;binding;ion binding;heterocyclic compound binding;nucleoside phosphate binding;oxidoreductase activity;anion binding;coenzyme binding;flavin adenine dinucleotide binding;metal cluster binding;nucleotide binding;oxidoreductase activity, acting on a sulfur group of donors;oxidoreductase activity, acting on a sulfur group of donors, NAD(P) as acceptor;oxidoreductase activity, acti…	1;2;3;3;4;3;4;4;5;3;4;4;5;4;4;3;2;3;5;3;5;4;				IPR028202;IPR023753;IPR016156;IPR017941;	Reductase, C-terminal;FAD/NAD(P)-binding domain;FAD/NAD-linked reductase, dimerisation domain;Rieske [2Fe-2S] iron-sulphur domain;		Hs21389617	320	R	[R] General function prediction only;
354299	estExt_fgenesh1_kg.C_10304	0.162647	1.79933	0.244031	1.72368	0.228073	1.84224	0.11831	3.2e-06	DOWN	GO:1901566;GO:1901564;GO:0044249;GO:0034645;GO:0044260;GO:0043043;GO:0071704;GO:0010467;GO:0044267;GO:0043170;GO:1901576;GO:0009987;GO:0009058;GO:0009059;GO:0008150;GO:0008152;GO:0044271;GO:0006518;GO:0043604;GO:0044238;GO:0019538;GO:0034641;GO:0006807;GO:0043603;GO:0044237;GO:0006412;	organonitrogen compound biosynthetic process;organonitrogen compound metabolic process;cellular biosynthetic process;cellular macromolecule biosynthetic process;cellular macromolecule metabolic process;peptide biosynthetic process;organic substance metabolic process;gene expression;cellular protein metabolic process;macromolecule metabolic process;organic substance biosynthetic process;cellular p…	5;4;4;5;4;6;3;5;5;4;4;2;3;5;1;2;5;5;6;3;4;4;3;5;3;6;	GO:0044464;GO:0043229;GO:0043228;GO:0043226;GO:0005737;GO:0030529;GO:0032991;GO:0005840;GO:0043232;GO:1990904;GO:0005623;GO:0005622;GO:0005575;GO:0044444;GO:0044424;	cell part;intracellular organelle;non-membrane-bounded organelle;organelle;cytoplasm;intracellular ribonucleoprotein complex;macromolecular complex;ribosome;intracellular non-membrane-bounded organelle;ribonucleoprotein complex;cell;intracellular;cellular_component;cytoplasmic part;intracellular part;	2;3;3;2;4;4;2;5;4;3;2;3;1;4;3;	GO:0003674;GO:0005488;GO:0043167;GO:0043169;GO:0005198;GO:0003735;GO:0046872;	molecular_function;binding;ion binding;cation binding;structural molecule activity;structural constituent of ribosome;metal ion binding;	1;2;3;4;2;3;5;	K02921	map03010;	Ribosome;	IPR011332;IPR002674;IPR011331;	Zinc-binding ribosomal protein;Ribosomal protein L37ae;Ribosomal protein L37ae/L37e;		7296944	139	J	[J] Translation, ribosomal structure and biogenesis;
256906	e_gw1.4.741.1	0	3.13202	0	2.86798	0	0	nan	nan	-													IPR000073;IPR029058;	Alpha/beta hydrolase fold-1;Alpha/Beta hydrolase fold;		292493188	119	HR	[H] Coenzyme transport and metabolism [R] General function prediction only	COG0596	Pimeloyl-ACP methyl ester carboxylesterase
95870	Crypa1.estExt_Genewise1Plus.C_130278	0	1.05978	0	3.18067	0	1.75955	nan	nan	-	GO:0080090;GO:0019222;GO:0043543;GO:0006473;GO:0006475;GO:1901362;GO:0071840;GO:0044710;GO:0018193;GO:0016570;GO:0060255;GO:2001141;GO:0046483;GO:0019538;GO:0018205;GO:0019438;GO:0016568;GO:0016573;GO:0006807;GO:0097659;GO:1901576;GO:0044260;GO:0018394;GO:0016043;GO:0065007;GO:1901360;GO:0006367;GO:0006366;GO:0018130;GO:0018393;GO:0009889;GO:0050794;GO:0043412;GO:0036211;GO:0008150;GO:0008152;GO:…	regulation of primary metabolic process;regulation of metabolic process;protein acylation;protein acetylation;internal protein amino acid acetylation;organic cyclic compound biosynthetic process;cellular component organization or biogenesis;single-organism metabolic process;peptidyl-amino acid modification;histone modification;regulation of macromolecule metabolic process;regulation of RNA biosyn…	4;3;7;8;9;5;2;3;7;4;4;6;4;4;8;5;6;5;3;7;4;4;9;3;2;4;8;7;5;10;4;3;5;5;1;2;5;5;5;6;5;6;7;7;6;4;4;5;2;4;2;4;7;7;5;4;4;5;4;5;5;6;2;3;5;5;5;5;6;3;5;3;4;4;3;5;3;4;	GO:0031974;GO:0016591;GO:0030880;GO:0031981;GO:0044798;GO:1902493;GO:1902494;GO:0044422;GO:1990234;GO:0043234;GO:0043231;GO:0043233;GO:0005829;GO:0090575;GO:0044428;GO:0005667;GO:0044424;GO:0031248;GO:0000428;GO:0043229;GO:0005622;GO:0043227;GO:0043226;GO:0005654;GO:0000124;GO:0005669;GO:0044446;GO:0044444;GO:0005737;GO:0000123;GO:0005634;GO:0044451;GO:0055029;GO:0061695;GO:0044464;GO:0005623;GO:…	membrane-enclosed lumen;DNA-directed RNA polymerase II, holoenzyme;RNA polymerase complex;nuclear lumen;nuclear transcription factor complex;acetyltransferase complex;catalytic complex;organelle part;transferase complex;protein complex;intracellular membrane-bounded organelle;organelle lumen;cytosol;RNA polymerase II transcription factor complex;nuclear part;transcription factor complex;intracell…	2;6;4;5;5;6;4;2;5;3;4;3;5;6;4;4;3;4;5;3;3;3;2;5;7;6;3;4;4;5;5;5;5;6;2;2;6;2;1;4;				K03130	map03022;map05168;	Basal transcription factors;Herpes simplex infection;	IPR020472;IPR017986;IPR006594;IPR001680;IPR007582;IPR019775;	G-protein beta WD-40 repeat;WD40-repeat-containing domain;LIS1 homology motif;WD40 repeat;TFIID subunit TAF5, NTD2 domain;WD40 repeat, conserved site;		SPCC5E4.03c	414	K	[K] Transcription;
60917	Crypa1.fgenesh1_pm.C_scaffold_3000011	0	0.0636297	4.73579	0.789903	0	0.410679	11.2381	nan	UP				GO:0016021;GO:0005783;GO:0031974;GO:0005789;GO:0042175;GO:0043229;GO:0043228;GO:0043227;GO:0031224;GO:0005737;GO:0005575;GO:0070062;GO:0031981;GO:0005730;GO:0005634;GO:0016020;GO:0043226;GO:0044432;GO:0098588;GO:0012505;GO:1903561;GO:0031982;GO:0043230;GO:0043231;GO:0043232;GO:0043233;GO:0044464;GO:0005623;GO:0005622;GO:0044446;GO:0070013;GO:0044444;GO:0005576;GO:0044428;GO:0031090;GO:0044424;GO:…	integral component of membrane;endoplasmic reticulum;membrane-enclosed lumen;endoplasmic reticulum membrane;nuclear outer membrane-endoplasmic reticulum membrane network;intracellular organelle;non-membrane-bounded organelle;membrane-bounded organelle;intrinsic component of membrane;cytoplasm;cellular_component;extracellular exosome;nuclear lumen;nucleolus;nucleus;membrane;organelle;endoplasmic r…	4;4;2;3;3;3;3;3;3;4;1;4;5;5;5;2;2;4;4;3;3;4;3;4;4;3;2;2;3;3;4;4;2;4;3;3;2;2;2;	GO:0003674;GO:0005488;GO:1901363;GO:0020037;GO:0008289;GO:0005496;GO:0046906;GO:0097159;	molecular_function;binding;heterocyclic compound binding;heme binding;lipid binding;steroid binding;tetrapyrrole binding;organic cyclic compound binding;	1;2;3;5;3;4;4;3;	K17278			IPR001199;	Cytochrome b5-like heme/steroid binding domain;		YPL170w	115	R	[R] General function prediction only;
258157	e_gw1.5.2462.1	0.131498	1.7693	0.364522	1.63152	0.396747	1.70641	0.1748	0.000109917	DOWN	GO:0022607;GO:0070271;GO:0043933;GO:0010498;GO:0051603;GO:0036503;GO:0044248;GO:0044710;GO:0000226;GO:0043632;GO:0043170;GO:0071840;GO:0051300;GO:0044712;GO:0044267;GO:0051716;GO:0044265;GO:0071822;GO:0043161;GO:0016043;GO:0009057;GO:0065003;GO:0071704;GO:0006511;GO:0044699;GO:1901575;GO:0006508;GO:0031023;GO:0030474;GO:0033554;GO:0044238;GO:0009987;GO:0019941;GO:0044260;GO:0006950;GO:0008150;GO:…	cellular component assembly;protein complex biogenesis;macromolecular complex subunit organization;proteasomal protein catabolic process;proteolysis involved in cellular protein catabolic process;ERAD pathway;cellular catabolic process;single-organism metabolic process;microtubule cytoskeleton organization;modification-dependent macromolecule catabolic process;macromolecule metabolic process;cell…	4;4;4;6;6;4;4;3;5;6;4;2;5;4;5;3;5;5;7;3;5;5;3;8;2;4;5;5;6;4;3;2;7;4;3;1;5;2;5;6;3;3;4;4;5;4;4;5;4;4;4;3;3;3;2;5;	GO:0043229;GO:0043227;GO:0043226;GO:0005634;GO:0043231;GO:0044464;GO:0005623;GO:0005622;GO:0005575;GO:0044424;	intracellular organelle;membrane-bounded organelle;organelle;nucleus;intracellular membrane-bounded organelle;cell part;cell;intracellular;cellular_component;intracellular part;	3;3;2;5;4;2;2;3;1;3;	GO:0003674;GO:0005488;GO:0030674;GO:0060090;GO:0005515;	molecular_function;binding;protein binding, bridging;binding, bridging;protein binding;	1;2;4;3;3;	K04523	map04141;	Protein processing in endoplasmic reticulum;	IPR006636;IPR009060;IPR029071;IPR000626;IPR015940;IPR015496;	Heat shock chaperonin-binding;UBA-like;Ubiquitin-related domain;Ubiquitin domain;Ubiquitin-associated domain;Ubiquilin;		YMR276w	190	OR	[O] Posttranslational modification, protein turnover, chaperones;[R] General function prediction only;
357765	estExt_fgenesh1_kg.C_80132	0.883569	0.924795	0.932936	0.887117	0.99194	1.37964	0.87996	0.472933	DOWN	GO:0044710;GO:0044699;GO:0008150;GO:0008152;GO:0055114;	single-organism metabolic process;single-organism process;biological_process;metabolic process;oxidation-reduction process;	3;2;1;2;4;	GO:0005783;GO:0005789;GO:0042175;GO:0043229;GO:0043227;GO:0043226;GO:0031224;GO:0005737;GO:0044446;GO:0031090;GO:0016021;GO:0016020;GO:0005739;GO:0044432;GO:0098588;GO:0012505;GO:0043231;GO:0044464;GO:0005623;GO:0005622;GO:0005575;GO:0044444;GO:0044424;GO:0044425;GO:0044422;	endoplasmic reticulum;endoplasmic reticulum membrane;nuclear outer membrane-endoplasmic reticulum membrane network;intracellular organelle;membrane-bounded organelle;organelle;intrinsic component of membrane;cytoplasm;intracellular organelle part;organelle membrane;integral component of membrane;membrane;mitochondrion;endoplasmic reticulum part;bounding membrane of organelle;endomembrane system;i…	4;3;3;3;3;2;3;4;3;3;4;2;5;4;4;3;4;2;2;3;1;4;3;2;2;	GO:0003674;GO:0005488;GO:0043167;GO:1901363;GO:0046872;GO:0020037;GO:0043169;GO:0046906;GO:0097159;	molecular_function;binding;ion binding;heterocyclic compound binding;metal ion binding;heme binding;cation binding;tetrapyrrole binding;organic cyclic compound binding;	1;2;3;3;5;5;4;4;3;	K23490			IPR018506;IPR001199;	Cytochrome b5, heme-binding site;Cytochrome b5-like heme/steroid binding domain;		SPCC16A11.10c	114	C	[C] Energy production and conversion;
93258	Crypa1.estExt_Genewise1Plus.C_61586	0.0600771	1.99736	0	2.08058	0	1.86198	0.03034	nan	DOWN	GO:0019220;GO:0080090;GO:0019222;GO:0051049;GO:0007165;GO:0071840;GO:0044710;GO:0071704;GO:0018212;GO:0018193;GO:0042325;GO:0044700;GO:0016192;GO:0090215;GO:0019538;GO:0043170;GO:0044267;GO:0044260;GO:0043549;GO:0016043;GO:0065007;GO:0019637;GO:0065009;GO:0006810;GO:0006629;GO:0050790;GO:0051716;GO:0050794;GO:0043412;GO:0036211;GO:0008150;GO:0008152;GO:1903725;GO:0051234;GO:0043550;GO:0006897;GO:…	regulation of phosphate metabolic process;regulation of primary metabolic process;regulation of metabolic process;regulation of transport;signal transduction;cellular component organization or biogenesis;single-organism metabolic process;organic substance metabolic process;peptidyl-tyrosine modification;peptidyl-amino acid modification;regulation of phosphorylation;single organism signaling;vesic…	6;4;3;4;4;2;3;3;8;7;7;3;5;7;4;4;5;4;6;3;2;4;3;4;4;4;3;3;5;5;1;2;6;3;6;6;2;5;6;4;2;8;2;9;5;2;4;4;3;4;8;2;7;5;6;5;3;4;5;2;3;3;5;4;	GO:0005773;GO:0016020;GO:0043231;GO:0044424;GO:0043229;GO:0043227;GO:0043226;GO:0044444;GO:0005737;GO:0044464;GO:0005623;GO:0005622;GO:0071944;GO:0005886;GO:0005575;	vacuole;membrane;intracellular membrane-bounded organelle;intracellular part;intracellular organelle;membrane-bounded organelle;organelle;cytoplasmic part;cytoplasm;cell part;cell;intracellular;cell periphery;plasma membrane;cellular_component;	5;2;4;3;3;3;2;4;4;2;2;3;3;3;1;	GO:1901363;GO:0000166;GO:0016740;GO:0004713;GO:0046872;GO:0017076;GO:0097367;GO:0003674;GO:0005488;GO:1901265;GO:0032549;GO:0005524;GO:0043168;GO:0003824;GO:0016773;GO:0016772;GO:0032559;GO:0032555;GO:0032550;GO:0032553;GO:0035639;GO:0043169;GO:0000287;GO:0043167;GO:0030554;GO:0016301;GO:0097159;GO:0036094;GO:0001883;GO:0001882;GO:0004674;GO:0004672;	heterocyclic compound binding;nucleotide binding;transferase activity;protein tyrosine kinase activity;metal ion binding;purine nucleotide binding;carbohydrate derivative binding;molecular_function;binding;nucleoside phosphate binding;ribonucleoside binding;ATP binding;anion binding;catalytic activity;phosphotransferase activity, alcohol group as acceptor;transferase activity, transferring phosph…	3;4;3;7;5;5;3;1;2;4;5;6;4;2;5;4;6;5;6;4;5;4;6;3;6;5;3;3;5;4;7;6;	K02218	map04011;	MAPK signaling pathway - yeast;	IPR017441;IPR008271;IPR011009;IPR000719;	Protein kinase, ATP binding site;Serine/threonine-protein kinase, active site;Protein kinase-like domain;Protein kinase domain;		SPBC1347.06c	493	T	[T] Signal transduction mechanisms;
273164	estExt_Genewise1.C_20967	0.352859	1.58547	0.601692	1.56157	0.391775	1.50663	0.2893	0.000166502	DOWN	GO:0046434;GO:0009166;GO:0034641;GO:0006807;GO:0044281;GO:0044699;GO:1901361;GO:0044712;GO:0006139;GO:0044710;GO:0071704;GO:1901360;GO:0044238;GO:0009987;GO:0006725;GO:1901575;GO:0046700;GO:0019637;GO:0008150;GO:0008152;GO:0034655;GO:0009056;GO:0055086;GO:0046483;GO:0044248;GO:0044270;GO:0044763;GO:0044237;GO:0006796;GO:1901292;GO:0006793;GO:0019439;GO:0009117;GO:0006753;	organophosphate catabolic process;nucleotide catabolic process;cellular nitrogen compound metabolic process;nitrogen compound metabolic process;small molecule metabolic process;single-organism process;organic cyclic compound catabolic process;single-organism catabolic process;nucleobase-containing compound metabolic process;single-organism metabolic process;organic substance metabolic process;org…	5;6;4;3;4;2;5;4;4;3;3;4;3;2;4;4;5;4;1;2;5;3;4;4;4;5;3;3;5;5;4;5;6;5;	GO:0005575;GO:0005576;	cellular_component;extracellular region;	1;2;	GO:0003674;GO:0016787;GO:0003824;	molecular_function;hydrolase activity;catalytic activity;	1;3;2;				IPR006179;IPR008334;IPR029052;IPR014485;IPR004843;	5'-Nucleotidase/apyrase;5'-Nucleotidase, C-terminal;Metallo-dependent phosphatase-like;Predicted phosphoesterase, C1039.02 type;Calcineurin-like phosphoesterase domain, ApaH type;		SPBPB2B2.06c	372	F	[F] Nucleotide transport and metabolism;
354295	estExt_fgenesh1_kg.C_10300	0.0624325	1.94058	0.0741953	1.91863	0.0628119	1.94135	0.03438	2.45e-09	DOWN
358483	estExt_fgenesh1_kg.C_90324	0.248066	3.07187	0.391782	0.988521	0	1.29976	0.17906	0.178868	DOWN	GO:0044237;GO:0043170;GO:0050789;GO:0007049;GO:0044267;GO:0007346;GO:0045116;GO:0044260;GO:0071704;GO:0070647;GO:0032446;GO:0065007;GO:0044699;GO:0000278;GO:0009987;GO:0006464;GO:0050794;GO:0043412;GO:0036211;GO:0044763;GO:0008152;GO:0044238;GO:0051726;GO:0019538;GO:0008150;	cellular metabolic process;macromolecule metabolic process;regulation of biological process;cell cycle;cellular protein metabolic process;regulation of mitotic cell cycle;protein neddylation;cellular macromolecule metabolic process;organic substance metabolic process;protein modification by small protein conjugation or removal;protein modification by small protein conjugation;biological regulatio…	3;4;2;4;5;5;9;4;3;7;8;2;2;5;2;6;3;5;5;3;2;3;4;4;1;	GO:0043226;GO:0043229;GO:0043227;GO:0005737;GO:0005634;GO:0043231;GO:0005829;GO:0044464;GO:0005623;GO:0005622;GO:0005575;GO:0044444;GO:0044424;	organelle;intracellular organelle;membrane-bounded organelle;cytoplasm;nucleus;intracellular membrane-bounded organelle;cytosol;cell part;cell;intracellular;cellular_component;cytoplasmic part;intracellular part;	2;3;3;4;5;4;5;2;2;3;1;4;3;	GO:0035639;GO:1901363;GO:0003674;GO:0001883;GO:0001882;GO:0043167;GO:1901265;GO:0019788;GO:0016740;GO:0032549;GO:0017076;GO:0005524;GO:0019787;GO:0000166;GO:0036094;GO:0003824;GO:0016874;GO:0032555;GO:0097159;GO:0030554;GO:0097367;GO:0032550;GO:0032559;GO:0043168;GO:0032553;GO:0005488;	purine ribonucleoside triphosphate binding;heterocyclic compound binding;molecular_function;purine nucleoside binding;nucleoside binding;ion binding;nucleoside phosphate binding;NEDD8 transferase activity;transferase activity;ribonucleoside binding;purine nucleotide binding;ATP binding;ubiquitin-like protein transferase activity;nucleotide binding;small molecule binding;catalytic activity;ligase …	5;3;1;5;4;3;4;5;3;5;5;6;4;4;3;2;3;5;3;6;3;6;6;4;4;2;	K10579	map04120;	Ubiquitin mediated proteolysis;	IPR016135;IPR023313;IPR000608;	Ubiquitin-conjugating enzyme/RWD-like;Ubiquitin-conjugating enzyme, active site;Ubiquitin-conjugating enzyme E2;		Hs4507791	229	O	[O] Posttranslational modification, protein turnover, chaperones;
276530	estExt_Genewise1.C_41170	0	0	0	0	0	0	nan	nan	-	GO:0008104;GO:0061024;GO:0071840;GO:0051205;GO:0070727;GO:0007029;GO:0010256;GO:0016043;GO:0008150;GO:0044699;GO:0006810;GO:0033036;GO:0006996;GO:0034613;GO:0009987;GO:0045184;GO:0033365;GO:0044802;GO:0051234;GO:0051179;GO:1902578;GO:0051641;GO:0045048;GO:0071816;GO:0090150;GO:0044763;GO:1902580;GO:0072657;	protein localization;membrane organization;cellular component organization or biogenesis;protein insertion into membrane;cellular macromolecule localization;endoplasmic reticulum organization;endomembrane system organization;cellular component organization;biological_process;single-organism process;transport;macromolecule localization;organelle organization;cellular protein localization;cellular …	4;4;2;5;4;5;4;3;1;2;4;3;4;5;2;4;6;4;3;2;3;3;6;7;5;3;4;5;	GO:0005783;GO:0005789;GO:0043229;GO:0043529;GO:0043227;GO:0043226;GO:0031224;GO:0005737;GO:0005575;GO:0031090;GO:0016021;GO:0016020;GO:0044432;GO:0098588;GO:0042175;GO:0012505;GO:0043234;GO:0032991;GO:0043231;GO:0044464;GO:0005623;GO:0005622;GO:0044446;GO:0044444;GO:0044424;GO:0044425;GO:0044422;	endoplasmic reticulum;endoplasmic reticulum membrane;intracellular organelle;GET complex;membrane-bounded organelle;organelle;intrinsic component of membrane;cytoplasm;cellular_component;organelle membrane;integral component of membrane;membrane;endoplasmic reticulum part;bounding membrane of organelle;nuclear outer membrane-endoplasmic reticulum membrane network;endomembrane system;protein compl…	4;3;3;4;3;2;3;4;1;3;4;2;4;4;3;3;3;2;4;2;2;3;3;4;3;2;2;				K22384			IPR028945;IPR027538;	WRB/Get1 family;Get 1, fungi;		SPBC543.10	105	R	[R] General function prediction only;
264654	e_gw1.7.1561.1	0.95569	1.94354	0.0406165	2.07851	0.463491	0.518149	0.32153	0.143241	DOWN	GO:0007165;GO:0071840;GO:0044712;GO:0044710;GO:0071555;GO:0046488;GO:0046486;GO:0071852;GO:0044700;GO:0031505;GO:0019637;GO:0023052;GO:1903008;GO:0035556;GO:0050789;GO:0016043;GO:0065007;GO:0007005;GO:0046854;GO:0006629;GO:0051716;GO:0050794;GO:0008150;GO:0008152;GO:0048015;GO:0048017;GO:0050896;GO:0030866;GO:0030865;GO:0022411;GO:0016310;GO:0051128;GO:0045229;GO:0044699;GO:0046834;GO:0006644;GO:…	signal transduction;cellular component organization or biogenesis;single-organism catabolic process;single-organism metabolic process;cell wall organization;phosphatidylinositol metabolic process;glycerolipid metabolic process;fungal-type cell wall organization or biogenesis;single organism signaling;fungal-type cell wall organization;organophosphate metabolic process;signaling;organelle disassem…	4;2;4;3;4;7;5;4;3;5;4;2;5;5;2;3;2;5;7;4;3;3;1;2;7;6;2;6;6;4;6;4;4;2;6;5;2;4;5;4;4;6;4;5;4;3;3;4;6;3;5;3;4;3;4;3;5;3;5;4;	GO:0016020;GO:0044464;GO:0005623;GO:0005622;GO:0071944;GO:0005886;GO:0005575;	membrane;cell part;cell;intracellular;cell periphery;plasma membrane;cellular_component;	2;2;2;3;3;3;1;	GO:1901363;GO:0000166;GO:0016740;GO:0032549;GO:0097367;GO:0003674;GO:0005488;GO:1901265;GO:0017076;GO:0005524;GO:0016301;GO:0003824;GO:0004430;GO:0052742;GO:0016772;GO:0032559;GO:0032555;GO:0032550;GO:0032553;GO:0035639;GO:0043168;GO:0043167;GO:0030554;GO:0016773;GO:0097159;GO:0001883;GO:0001882;GO:0036094;	heterocyclic compound binding;nucleotide binding;transferase activity;ribonucleoside binding;carbohydrate derivative binding;molecular_function;binding;nucleoside phosphate binding;purine nucleotide binding;ATP binding;kinase activity;catalytic activity;1-phosphatidylinositol 4-kinase activity;phosphatidylinositol kinase activity;transferase activity, transferring phosphorus-containing groups;ade…	3;4;3;5;3;1;2;4;5;6;5;2;7;6;4;6;5;6;4;5;4;3;6;5;3;5;4;3;	K00888	map00562;map01100;map04011;map04070;	Inositol phosphate metabolism;Metabolic pathways;MAPK signaling pathway - yeast;Phosphatidylinositol signaling system;	IPR016024;IPR011009;IPR018936;IPR001263;IPR000403;IPR011989;IPR015433;	Armadillo-type fold;Protein kinase-like domain;Phosphatidylinositol 3/4-kinase, conserved site;Phosphoinositide 3-kinase, accessory (PIK) domain;Phosphatidylinositol 3-/4-kinase, catalytic domain;Armadillo-like helical;Phosphatidylinositol kinase;		SPBC577.06c	1047	T	[T] Signal transduction mechanisms;
354985	estExt_fgenesh1_kg.C_20156	0.490691	1.65189	0.319713	1.38758	0.479437	1.67069	0.27384	0.000435844	DOWN													IPR012349;	FMN-binding split barrel;
354451	estExt_fgenesh1_kg.C_10464	0.271345	1.60847	0.24245	1.95899	0.311051	1.60769	0.15939	0.000257323	DOWN				GO:0044464;GO:0031975;GO:0043229;GO:0043227;GO:0043226;GO:0031224;GO:0005737;GO:0044446;GO:0031090;GO:0016021;GO:0016020;GO:0005740;GO:0005739;GO:0031967;GO:0031966;GO:0043231;GO:0019866;GO:0005623;GO:0005622;GO:0005575;GO:0005743;GO:0044444;GO:0044429;GO:0044424;GO:0044425;GO:0044422;	cell part;envelope;intracellular organelle;membrane-bounded organelle;organelle;intrinsic component of membrane;cytoplasm;intracellular organelle part;organelle membrane;integral component of membrane;membrane;mitochondrial envelope;mitochondrion;organelle envelope;mitochondrial membrane;intracellular membrane-bounded organelle;organelle inner membrane;cell;intracellular;cellular_component;mitoch…	2;3;3;3;2;3;4;3;3;4;2;5;5;4;4;4;4;2;3;1;5;4;4;3;2;2;				K17784			IPR007512;	Protein of unknown function DUF543;		SPAPJ691.03	74.3	S	[S] Function unknown;
100163	Crypa1.estExt_fgenesh1_pm.C_110109	1.11036	0	2.20536	0.75299	1.93129	0	2.32274	nan	UP	GO:0008104;GO:0061024;GO:0007005;GO:0044712;GO:0051716;GO:0070727;GO:0033036;GO:0006605;GO:0045184;GO:0072657;GO:0031668;GO:0031669;GO:0007034;GO:0009605;GO:0019538;GO:0031667;GO:0033554;GO:0022607;GO:0006612;GO:1903008;GO:0042157;GO:0042158;GO:0043170;GO:1905037;GO:1901576;GO:0044260;GO:0006886;GO:0016043;GO:0071840;GO:0032258;GO:0006810;GO:0044710;GO:0006623;GO:0006950;GO:0036211;GO:0044802;GO:…	protein localization;membrane organization;mitochondrion organization;single-organism catabolic process;cellular response to stimulus;cellular macromolecule localization;macromolecule localization;protein targeting;establishment of protein localization;protein localization to membrane;cellular response to extracellular stimulus;cellular response to nutrient levels;vacuolar transport;response to e…	4;4;5;4;3;4;3;6;4;5;4;5;6;3;4;5;4;4;6;5;5;6;4;5;4;4;6;3;2;6;4;3;5;3;5;4;2;3;5;5;2;5;5;1;8;5;6;7;5;4;5;2;6;6;8;7;4;5;7;2;3;5;4;6;4;5;4;4;4;4;3;5;5;6;3;5;6;4;5;3;4;4;5;3;2;3;3;4;3;6;5;3;4;3;5;5;4;4;	GO:0043231;GO:0005829;GO:0044424;GO:0043229;GO:0043227;GO:0044444;GO:0005737;GO:0005634;GO:0044464;GO:0005623;GO:0005622;GO:0043226;GO:0005575;	intracellular membrane-bounded organelle;cytosol;intracellular part;intracellular organelle;membrane-bounded organelle;cytoplasmic part;cytoplasm;nucleus;cell part;cell;intracellular;organelle;cellular_component;	4;5;3;3;3;4;4;5;2;2;3;2;1;	GO:0016740;GO:0003674;GO:0003824;GO:0019776;	transferase activity;molecular_function;catalytic activity;Atg8 ligase activity;	3;1;2;4;	K08343	map04140;	Regulation of autophagy;	IPR007135;IPR007134;IPR019461;	Autophagy-related protein 3;Autophagy-related protein 3, N-terminal;Autophagy-related protein 3, C-terminal;		YNR007c	220	R	[R] General function prediction only;
354980	estExt_fgenesh1_kg.C_20151	0.114113	2.09936	0.124349	1.77409	0.0943767	1.79371	0.05873	7.31e-05	DOWN													IPR002925;IPR029058;	Dienelactone hydrolase;Alpha/Beta hydrolase fold;		SPBC30D10.14	144	R	[R] General function prediction only;
61206	Crypa1.fgenesh1_pm.C_scaffold_3000300	0	0	0	2.32851	0	3.67149	nan	nan	-	GO:0090304;GO:0090305;GO:0034641;GO:0006807;GO:0044237;GO:0043631;GO:0043170;GO:1901360;GO:0006139;GO:0044260;GO:0071704;GO:0010467;GO:0044238;GO:0031124;GO:0009987;GO:0006725;GO:0031123;GO:0008150;GO:0008152;GO:0046483;GO:0016070;GO:0016071;GO:0090501;GO:0006396;GO:0006378;GO:0006379;GO:0006397;	nucleic acid metabolic process;nucleic acid phosphodiester bond hydrolysis;cellular nitrogen compound metabolic process;nitrogen compound metabolic process;cellular metabolic process;RNA polyadenylation;macromolecule metabolic process;organic cyclic compound metabolic process;nucleobase-containing compound metabolic process;cellular macromolecule metabolic process;organic substance metabolic proc…	5;6;4;3;3;6;4;4;4;4;3;5;3;8;2;4;7;1;2;4;5;6;6;6;7;7;7;	GO:0043231;GO:0005849;GO:0031974;GO:0043227;GO:0043226;GO:0005737;GO:0005634;GO:0005654;GO:0044451;GO:0043234;GO:0044446;GO:0005847;GO:0032991;GO:0031981;GO:0043233;GO:0005829;GO:0044464;GO:0043229;GO:0005623;GO:0005622;GO:0005575;GO:0070013;GO:0044444;GO:0044428;GO:0044424;GO:0044422;	intracellular membrane-bounded organelle;mRNA cleavage factor complex;membrane-enclosed lumen;membrane-bounded organelle;organelle;cytoplasm;nucleus;nucleoplasm;nucleoplasm part;protein complex;intracellular organelle part;mRNA cleavage and polyadenylation specificity factor complex;macromolecular complex;nuclear lumen;organelle lumen;cytosol;cell part;intracellular organelle;cell;intracellular;c…	4;4;2;3;2;4;5;5;5;3;3;5;2;5;3;5;2;3;2;3;1;4;4;4;3;2;	GO:0003674;GO:0003676;GO:1901363;GO:0003723;GO:0097159;GO:0005488;	molecular_function;nucleic acid binding;heterocyclic compound binding;RNA binding;organic cyclic compound binding;binding;	1;4;3;5;3;2;	K14405	map03015;	mRNA surveillance pathway;	IPR007854;	Pre-mRNA polyadenylation factor Fip1;		SPAC22G7.10	82	A	[A] RNA processing and modification;
358569	estExt_fgenesh1_kg.C_100074	0.503453	1.51033	0.460483	1.48971	0.481069	1.55496	0.31724	1.43e-06	DOWN	GO:0019752;GO:0006807;GO:0044237;GO:0044699;GO:0044710;GO:0006520;GO:0071704;GO:0009987;GO:0008150;GO:0008152;GO:0043436;GO:0044238;GO:1901564;GO:0006082;GO:0044763;GO:0044281;	carboxylic acid metabolic process;nitrogen compound metabolic process;cellular metabolic process;single-organism process;single-organism metabolic process;cellular amino acid metabolic process;organic substance metabolic process;cellular process;biological_process;metabolic process;oxoacid metabolic process;primary metabolic process;organonitrogen compound metabolic process;organic acid metabolic…	6;3;3;2;3;4;3;2;1;2;5;3;4;4;3;4;	GO:0005737;GO:0005829;GO:0044464;GO:0005623;GO:0005622;GO:0005575;GO:0044444;GO:0044424;	cytoplasm;cytosol;cell part;cell;intracellular;cellular_component;cytoplasmic part;intracellular part;	4;5;2;2;3;1;4;3;	GO:0003674;GO:0016491;GO:0003824;GO:0016638;GO:0016639;GO:0004354;	molecular_function;oxidoreductase activity;catalytic activity;oxidoreductase activity, acting on the CH-NH2 group of donors;oxidoreductase activity, acting on the CH-NH2 group of donors, NAD or NADP as acceptor;glutamate dehydrogenase (NADP+) activity;	1;3;2;4;5;6;	K00262	map00220;map00250;map00910;map01100;	Arginine biosynthesis;"Alanine, aspartate and glutamate metabolism";Nitrogen metabolism;Metabolic pathways;	IPR014362;IPR006097;IPR006096;IPR006095;IPR033922;IPR033524;IPR016040;	Glutamate dehydrogenase;Glutamate/phenylalanine/leucine/valine dehydrogenase, dimerisation domain;Glutamate/phenylalanine/leucine/valine dehydrogenase, C-terminal;Glutamate/phenylalanine/leucine/valine dehydrogenase;NAD(P) binding domain of glutamate dehydrogenase;Leu/Phe/Val dehydrogenases active site;NAD(P)-binding domain;		YOR375c	583	E	[E] Amino acid transport and metabolism;
292429	estExt_Genewise1Plus.C_52469	0	0	5.45032	0.549684	0	0	9.91537	nan	UP	GO:0044237;GO:0044249;GO:1901360;GO:0044281;GO:0044283;GO:1901576;GO:0044710;GO:0044711;GO:1901362;GO:0016042;GO:0071704;GO:0044699;GO:0008610;GO:0006694;GO:0016126;GO:0044712;GO:0016125;GO:0006629;GO:0046165;GO:0009987;GO:1901575;GO:0016128;GO:0016129;GO:1902653;GO:1902652;GO:0009058;GO:0008150;GO:0008152;GO:0008204;GO:0044255;GO:0009056;GO:0008202;GO:0044108;GO:0044107;GO:0044238;GO:0044763;GO:…	cellular metabolic process;cellular biosynthetic process;organic cyclic compound metabolic process;small molecule metabolic process;small molecule biosynthetic process;organic substance biosynthetic process;single-organism metabolic process;single-organism biosynthetic process;organic cyclic compound biosynthetic process;lipid catabolic process;organic substance metabolic process;single-organism …	3;4;4;4;5;4;3;4;5;5;3;2;5;6;7;4;6;4;6;2;4;6;7;7;6;3;1;2;5;4;3;5;5;4;3;3;5;5;6;5;4;	GO:0000324;GO:0000323;GO:0000322;GO:0043229;GO:0043227;GO:0043226;GO:0031224;GO:0005737;GO:0005773;GO:0016021;GO:0016020;GO:0043231;GO:0044464;GO:0005623;GO:0005622;GO:0005575;GO:0044444;GO:0044424;GO:0044425;	fungal-type vacuole;lytic vacuole;storage vacuole;intracellular organelle;membrane-bounded organelle;organelle;intrinsic component of membrane;cytoplasm;vacuole;integral component of membrane;membrane;intracellular membrane-bounded organelle;cell part;cell;intracellular;cellular_component;cytoplasmic part;intracellular part;membrane part;	7;6;6;3;3;2;3;4;5;4;2;4;2;2;3;1;4;3;2;	GO:0003674;GO:0016787;GO:0052689;GO:0004771;GO:0016788;GO:0003824;GO:0016298;	molecular_function;hydrolase activity;carboxylic ester hydrolase activity;sterol esterase activity;hydrolase activity, acting on ester bonds;catalytic activity;lipase activity;	1;3;5;6;4;2;5;	K01052	map00100;map04142;	Steroid biosynthesis;Lysosome;	IPR000073;IPR029058;	Alpha/beta hydrolase fold-1;Alpha/Beta hydrolase fold;		SPBC16A3.12c	432	I	[I] Lipid transport and metabolism;
100383	Crypa1.estExt_fgenesh1_pm.C_160032	0.0261912	1.96801	0.0212888	3.05253	0.011244	0.920742	0.00988	0.0333403	DOWN							GO:0016787;GO:0004175;GO:0070001;GO:0003824;GO:0070011;GO:0003674;GO:0004190;GO:0008233;	hydrolase activity;endopeptidase activity;aspartic-type peptidase activity;catalytic activity;peptidase activity, acting on L-amino acid peptides;molecular_function;aspartic-type endopeptidase activity;peptidase activity;	3;6;6;2;5;1;7;4;				IPR034163;IPR001969;IPR033121;IPR001461;IPR021109;	Aspergillopepsin-like catalytic domain;Aspartic peptidase, active site;Peptidase family A1 domain;Aspartic peptidase A1 family;Aspartic peptidase domain;		CE21683	116	O	[O] Posttranslational modification, protein turnover, chaperones;
260527	e_gw1.5.1179.1	0.130364	1.91812	0.153685	1.69103	0.162671	1.94413	0.08044	3.02e-05	DOWN				GO:0005575;GO:0005576;	cellular_component;extracellular region;	1;2;	GO:0043169;GO:0016787;GO:0004180;GO:0008238;GO:0043167;GO:0003824;GO:0003674;GO:0005488;GO:0070011;GO:0008233;GO:0046872;GO:0008237;	cation binding;hydrolase activity;carboxypeptidase activity;exopeptidase activity;ion binding;catalytic activity;molecular_function;binding;peptidase activity, acting on L-amino acid peptides;peptidase activity;metal ion binding;metallopeptidase activity;	4;3;7;6;3;2;1;2;5;4;5;6;	K01301			IPR007365;IPR007484;IPR003137;IPR034308;	Transferrin receptor-like, dimerisation domain;Peptidase M28;PA domain;Vacuolar protein sorting-assoociated protein 70;		YJR126c	367	OPR	[O] Posttranslational modification, protein turnover, chaperones;[P] Inorganic ion transport and metabolism;[R] General function prediction only;
277669	estExt_Genewise1.C_50272	1.66583	0.81929	0	1.03336	1.80132	0.680195	2.05331	0.00819903	UP													IPR000073;IPR029058;	Alpha/beta hydrolase fold-1;Alpha/Beta hydrolase fold;		284991010	179	HR	[H] Coenzyme transport and metabolism [R] General function prediction only	COG0596	Pimeloyl-ACP methyl ester carboxylesterase
260529	e_gw1.5.761.1	0	0.638972	0.718026	1.64529	0	2.99772	0.40782	nan	DOWN													IPR013653;IPR016181;	FR47-like;Acyl-CoA N-acyltransferase;
322870	fgenesh1_kg.5__417__CLS_3338_singleton_cp155-029B10	0.934494	1.74735	1.19066	0.284667	1.16276	0.680065	1.21233	0.687997	UP							GO:0097159;GO:0003674;GO:0005488;GO:0003676;GO:0003677;GO:1901363;	organic cyclic compound binding;molecular_function;binding;nucleic acid binding;DNA binding;heterocyclic compound binding;	3;1;2;4;5;3;	K06875			IPR002836;	PDCD5-related protein;		SPAC23C4.09c	90.5	D	[D] Cell cycle control, cell division, chromosome partitioning;
277662	estExt_Genewise1.C_50255	0.378627	1.6846	0	1.38995	0.519652	2.02716	0.26411	0.0142627	DOWN	GO:0031936;GO:0008104;GO:0080090;GO:0019222;GO:0030466;GO:0000086;GO:0048584;GO:0048583;GO:0000083;GO:0006476;GO:0006270;GO:0007000;GO:1901362;GO:0071840;GO:0032774;GO:0051716;GO:0010605;GO:0010604;GO:0070727;GO:0033043;GO:0010467;GO:2000242;GO:0016458;GO:0006260;GO:0006261;GO:0048518;GO:0048519;GO:0033036;GO:0010520;GO:0016570;GO:1902680;GO:2000241;GO:0051053;GO:0051052;GO:0060255;GO:0000082;GO:…	negative regulation of chromatin silencing;protein localization;regulation of primary metabolic process;regulation of metabolic process;chromatin silencing at silent mating-type cassette;G2/M transition of mitotic cell cycle;positive regulation of response to stimulus;regulation of response to stimulus;regulation of transcription involved in G1/S transition of mitotic cell cycle;protein deacetyla…	5;4;4;3;6;6;3;3;6;8;6;6;5;2;6;3;4;4;4;5;5;3;4;6;7;2;2;3;5;4;6;3;5;5;4;7;7;4;6;4;4;3;6;3;4;5;6;6;4;6;4;5;5;6;7;4;4;3;3;4;4;7;6;5;7;5;3;6;2;7;5;4;7;4;3;5;7;2;4;7;7;8;6;5;4;4;4;3;3;3;5;1;2;6;5;4;5;2;5;7;4;5;6;6;5;4;4;5;5;6;5;5;3;6;4;5;6;5;6;5;5;4;4;6;4;6;6;4;4;4;5;6;4;4;2;4;4;6;3;7;5;5;5;5;3;6;5;7;6;7;3;5;6;2;7;7;6;6;6;4;7;6;6;5;4;4;5;5;5;5;4;5;7;6;6;6;2;6;2;5;6;5;7;4;5;4;4;4;5;4;5;6;7;4;4;4;4;5;6;6…	GO:0031974;GO:0005654;GO:0031981;GO:0044422;GO:0000790;GO:0043234;GO:0043231;GO:0043233;GO:0005694;GO:0044428;GO:0044424;GO:0044427;GO:0043232;GO:0000228;GO:0005622;GO:0043227;GO:0032221;GO:0044446;GO:0005737;GO:0044454;GO:0005634;GO:0044451;GO:0000118;GO:0032991;GO:0044464;GO:0005623;GO:0000785;GO:1902494;GO:0070822;GO:0043226;GO:0033698;GO:0043229;GO:0043228;GO:0034399;GO:0005575;GO:0070013;	membrane-enclosed lumen;nucleoplasm;nuclear lumen;organelle part;nuclear chromatin;protein complex;intracellular membrane-bounded organelle;organelle lumen;chromosome;nuclear part;intracellular part;chromosomal part;intracellular non-membrane-bounded organelle;nuclear chromosome;intracellular;membrane-bounded organelle;Rpd3S complex;intracellular organelle part;cytoplasm;nuclear chromosome part;n…	2;5;5;2;4;3;4;3;5;4;3;4;4;5;3;3;6;3;4;5;5;5;5;2;2;2;3;4;5;2;6;3;3;5;1;4;	GO:0003714;GO:0004407;GO:0003713;GO:0003712;GO:0016810;GO:0016811;GO:0033558;GO:0031078;GO:0003674;GO:0000988;GO:0016787;GO:0003824;GO:0017136;GO:0034979;GO:0032041;GO:0019213;GO:0000989;	transcription corepressor activity;histone deacetylase activity;transcription coactivator activity;transcription cofactor activity;hydrolase activity, acting on carbon-nitrogen (but not peptide) bonds;hydrolase activity, acting on carbon-nitrogen (but not peptide) bonds, in linear amides;protein deacetylase activity;histone deacetylase activity (H3-K14 specific);molecular_function;transcription f…	5;6;5;4;4;5;5;7;1;2;3;2;7;6;8;4;3;	K06067	map04110;map04213;map04330;map04919;map05016;map05034;map05169;map05200;map05202;map05203;map05220;	Cell cycle;Longevity regulating pathway - multiple species;Notch signaling pathway;Thyroid hormone signaling pathway;Huntington's disease;Alcoholism;Epstein-Barr virus infection;Pathways in cancer;Transcriptional misregulation in cancer;Viral carcinogenesis;Chronic myeloid leukemia;	IPR023801;IPR003084;IPR000286;	Histone deacetylase domain;Histone deacetylase;Histone deacetylase superfamily;		YNL330c	627	B	[B] Chromatin structure and dynamics;
107869	Crypa1.estExt_fgenesh1_pg.C_60243	0	1.21894	2.02287	1.27185	0	1.48635	1.52587	nan	UP	GO:0000245;GO:1901360;GO:0046483;GO:0044707;GO:0000398;GO:0022607;GO:0043170;GO:0016043;GO:0065003;GO:0071840;GO:0008150;GO:0008152;GO:0016070;GO:0016071;GO:0000377;GO:0034641;GO:0044699;GO:0006139;GO:0022618;GO:0022613;GO:1903241;GO:0008380;GO:0032502;GO:0032501;GO:0009987;GO:0006725;GO:0006807;GO:0043933;GO:0090304;GO:0034622;GO:0007275;GO:0071826;GO:0071704;GO:0010467;GO:0043581;GO:0044767;GO:…	spliceosomal complex assembly;organic cyclic compound metabolic process;heterocycle metabolic process;single-multicellular organism process;mRNA splicing, via spliceosome;cellular component assembly;macromolecule metabolic process;cellular component organization;macromolecular complex assembly;cellular component organization or biogenesis;biological_process;metabolic process;RNA metabolic process…	6;4;4;3;8;4;4;3;5;2;1;2;5;6;9;4;2;4;5;4;7;7;2;2;2;4;3;4;5;6;4;5;3;5;4;3;8;3;4;3;3;3;6;7;	GO:0005815;GO:0000922;GO:0043231;GO:0005829;GO:0044428;GO:0044424;GO:0044422;GO:0044464;GO:0043232;GO:0043229;GO:0043228;GO:0043227;GO:0043226;GO:0005856;GO:0044732;GO:0044430;GO:0044446;GO:0044444;GO:0071004;GO:0005737;GO:0005634;GO:0071010;GO:1990904;GO:0005623;GO:0005622;GO:0072686;GO:0005816;GO:0030529;GO:0015630;GO:0005819;GO:0032991;GO:0005575;GO:0005684;GO:0005681;	microtubule organizing center;spindle pole;intracellular membrane-bounded organelle;cytosol;nuclear part;intracellular part;organelle part;cell part;intracellular non-membrane-bounded organelle;intracellular organelle;non-membrane-bounded organelle;membrane-bounded organelle;organelle;cytoskeleton;mitotic spindle pole body;cytoskeletal part;intracellular organelle part;cytoplasmic part;U2-type pr…	5;5;4;5;4;3;2;2;4;3;3;3;2;5;7;4;3;4;7;4;5;6;3;2;3;6;6;4;6;5;2;1;6;5;	GO:1901363;GO:0004386;GO:0016818;GO:0097367;GO:0016817;GO:0003674;GO:0005488;GO:0016887;GO:1901265;GO:0070990;GO:0032549;GO:0043021;GO:0017076;GO:0005524;GO:0016787;GO:1990447;GO:1990446;GO:0003824;GO:0097159;GO:0016462;GO:0032559;GO:0032555;GO:0032550;GO:0032553;GO:0035639;GO:0000166;GO:0043167;GO:0030554;GO:0044877;GO:0003676;GO:0036094;GO:0001883;GO:0001882;GO:0017111;GO:0043168;	heterocyclic compound binding;helicase activity;hydrolase activity, acting on acid anhydrides, in phosphorus-containing anhydrides;carbohydrate derivative binding;hydrolase activity, acting on acid anhydrides;molecular_function;binding;ATPase activity;nucleoside phosphate binding;snRNP binding;ribonucleoside binding;ribonucleoprotein complex binding;purine nucleotide binding;ATP binding;hydrolase…	3;8;5;3;4;1;2;8;4;5;5;4;5;6;3;6;6;2;3;6;6;5;6;4;5;4;3;6;3;4;3;5;4;7;4;	K12811	map03040;	Spliceosome;	IPR000629;IPR011545;IPR014014;IPR001650;IPR014001;IPR027417;	ATP-dependent RNA helicase DEAD-box, conserved site;DEAD/DEAH box helicase domain;RNA helicase, DEAD-box type, Q motif;Helicase, C-terminal;Helicase superfamily 1/2, ATP-binding domain;P-loop containing nucleoside triphosphate hydrolase;		SPCC10H11.01	783	A	[A] RNA processing and modification;
77821	Crypa1.estExt_Genewise1.C_13146	0.176785	1.82723	0.118213	1.83308	0.130053	1.91464	0.07624	8.58e-07	DOWN	GO:0006546;GO:0044237;GO:0019752;GO:0009063;GO:0006807;GO:0044281;GO:0044282;GO:0009069;GO:0044699;GO:0006544;GO:0019464;GO:0006520;GO:0071704;GO:1901575;GO:1901605;GO:1901606;GO:0044712;GO:0009987;GO:0044710;GO:0008150;GO:0008152;GO:0043436;GO:1901564;GO:0009056;GO:0009071;GO:0044248;GO:0044238;GO:1901565;GO:0006082;GO:0046395;GO:0016054;GO:0044763;	glycine catabolic process;cellular metabolic process;carboxylic acid metabolic process;cellular amino acid catabolic process;nitrogen compound metabolic process;small molecule metabolic process;small molecule catabolic process;serine family amino acid metabolic process;single-organism process;glycine metabolic process;glycine decarboxylation via glycine cleavage system;cellular amino acid metabol…	8;3;6;5;3;4;5;6;2;7;9;4;3;4;5;6;4;2;3;1;2;5;4;3;7;4;3;5;4;6;5;3;	GO:1990204;GO:0005737;GO:0005960;GO:1902494;GO:0043234;GO:0032991;GO:0044464;GO:0005623;GO:0005622;GO:0005575;GO:0044444;GO:0044424;	oxidoreductase complex;cytoplasm;glycine cleavage complex;catalytic complex;protein complex;macromolecular complex;cell part;cell;intracellular;cellular_component;cytoplasmic part;intracellular part;	3;4;4;4;3;2;2;2;3;1;4;3;				K02437	map00260;map00630;map01100;map01110;map01130;	Glycine, serine and threonine metabolism;Glyoxylate and dicarboxylate metabolism;Metabolic pathways;Biosynthesis of secondary metabolites;Biosynthesis of antibiotics;	IPR002930;IPR000089;IPR017453;IPR003016;IPR011053;IPR033753;	Glycine cleavage system H-protein;Biotin/lipoyl attachment;Glycine cleavage system H-protein, subgroup;2-oxo acid dehydrogenase, lipoyl-binding site;Single hybrid motif;Glycine cleavage system H-protein/Simiate;		CE05912	116	E	[E] Amino acid transport and metabolism;
97960	Crypa1.estExt_fgenesh1_pm.C_30568	0.185893	1.89043	0.209485	1.72619	0.199148	1.78885	0.10999	4.92e-06	DOWN										K17981			IPR019560;	Mitochondrial 18kDa protein;		CE04947_2	58.9	S	[S] Function unknown;
340105	fgenesh1_pm.5__330	0.203332	1.92627	0.161952	1.77399	0.250829	1.68363	0.11444	2.98e-05	DOWN										K02140	map00190;map01100;	Oxidative phosphorylation;Metabolic pathways;	IPR006808;	ATP synthase, F0 complex, subunit G, mitochondrial;		YPR020w	65.1	C	[C] Energy production and conversion;
244247	gw1.3.3684.1	0.455919	2.87715	0	1.41772	0.0992862	1.14992	0.15295	0.117458	DOWN
286303	estExt_Genewise1Plus.C_14475	1.71306	0	1.34132	0.0106849	2.93494	0	186.847	nan	UP							GO:0043168;GO:0050662;GO:0050660;GO:0016614;GO:0097159;GO:0000166;GO:0036094;GO:0003824;GO:0003674;GO:0005488;GO:0048037;GO:0043167;GO:1901363;GO:1901265;GO:0016491;	anion binding;coenzyme binding;flavin adenine dinucleotide binding;oxidoreductase activity, acting on CH-OH group of donors;organic cyclic compound binding;nucleotide binding;small molecule binding;catalytic activity;molecular_function;binding;cofactor binding;ion binding;heterocyclic compound binding;nucleoside phosphate binding;oxidoreductase activity;	4;4;5;4;3;4;3;2;1;2;3;3;3;4;3;				IPR016166;IPR016167;IPR016169;IPR012951;IPR006094;	FAD-binding, type 2;FAD-binding, type 2, subdomain 1;CO dehydrogenase flavoprotein-like, FAD-binding, subdomain 2;Berberine/berberine-like;FAD linked oxidase, N-terminal;		56708305	132	C	[C] Energy production and conversion	COG0277	FAD/FMN-containing dehydrogenase
287785	estExt_Genewise1Plus.C_30473	1.20292	0	1.05214	2.57835	0	1.16658	0.60216	0.404118	DOWN	GO:0033615;GO:0022607;GO:0070272;GO:0048255;GO:0019222;GO:0070271;GO:0043933;GO:0034622;GO:0043170;GO:0071840;GO:0043461;GO:0071822;GO:0043488;GO:0043487;GO:0010608;GO:0016043;GO:0050789;GO:0065003;GO:0071704;GO:0010467;GO:0065007;GO:0007005;GO:0065008;GO:0010468;GO:0006461;GO:0060255;GO:0009987;GO:0008150;GO:0008152;GO:0043623;GO:0043489;GO:0006996;GO:0070071;GO:0044085;	mitochondrial proton-transporting ATP synthase complex assembly;cellular component assembly;proton-transporting ATP synthase complex biogenesis;mRNA stabilization;regulation of metabolic process;protein complex biogenesis;macromolecular complex subunit organization;cellular macromolecular complex assembly;macromolecule metabolic process;cellular component organization or biogenesis;proton-transpo…	6;4;5;6;3;4;4;6;4;2;6;5;5;4;6;3;2;5;3;5;2;5;3;5;5;4;2;1;2;6;5;4;7;3;	GO:0019866;GO:0031975;GO:0043229;GO:0005739;GO:0043227;GO:0043226;GO:0005575;GO:0031090;GO:0016020;GO:0005740;GO:0005737;GO:0031967;GO:0031966;GO:0043231;GO:0044464;GO:0005623;GO:0005622;GO:0044446;GO:0005743;GO:0044444;GO:0044429;GO:0044424;GO:0044422;	organelle inner membrane;envelope;intracellular organelle;mitochondrion;membrane-bounded organelle;organelle;cellular_component;organelle membrane;membrane;mitochondrial envelope;cytoplasm;organelle envelope;mitochondrial membrane;intracellular membrane-bounded organelle;cell part;cell;intracellular;intracellular organelle part;mitochondrial inner membrane;cytoplasmic part;mitochondrial part;intr…	4;3;3;5;3;2;1;3;2;5;4;4;4;4;2;2;3;3;5;4;4;3;2;
287783	estExt_Genewise1Plus.C_30468	0.243303	1.3692	0.0664505	1.80469	0.323806	2.19254	0.11806	0.00320852	DOWN													IPR003388;	Reticulon;		YDL204w	64.7	U	[U] Intracellular trafficking, secretion, and vesicular transport;
60355	Crypa1.fgenesh1_pm.C_scaffold_2000292	0.309747	1.26997	0.313162	0.761314	0.198573	3.14724	0.15863	0.116244	DOWN										K12200	map04144;	Endocytosis;	IPR004328;IPR025304;	BRO1 domain;ALIX V-shaped domain;		7301622	231	R	[R] General function prediction only;
88397	Crypa1.estExt_Genewise1Plus.C_20478	0.288797	1.26046	0.275409	1.85372	0.372211	1.9494	0.18493	0.00320222	DOWN	GO:0044237;GO:0043170;GO:0044267;GO:0044260;GO:0070647;GO:0071704;GO:0009987;GO:0006464;GO:0043412;GO:0036211;GO:0008150;GO:0008152;GO:0044238;GO:0019538;	cellular metabolic process;macromolecule metabolic process;cellular protein metabolic process;cellular macromolecule metabolic process;protein modification by small protein conjugation or removal;organic substance metabolic process;cellular process;cellular protein modification process;macromolecule modification;protein modification process;biological_process;metabolic process;primary metabolic p…	3;4;5;4;7;3;2;6;5;5;1;2;3;4;	GO:0030428;GO:0051286;GO:0051285;GO:0071944;GO:0005737;GO:0099738;GO:0032153;GO:0099568;GO:0005938;GO:0043234;GO:0032991;GO:0005829;GO:0044464;GO:0005623;GO:0005622;GO:0005575;GO:0044444;GO:0044424;GO:0044448;	cell septum;cell tip;cell cortex of cell tip;cell periphery;cytoplasm;cell cortex region;cell division site;cytoplasmic region;cell cortex;protein complex;macromolecular complex;cytosol;cell part;cell;intracellular;cellular_component;cytoplasmic part;intracellular part;cell cortex part;	3;3;4;3;4;5;3;5;4;3;2;5;2;2;3;1;4;3;5;				K15361	map03460;	Fanconi anemia pathway;	IPR019775;IPR021772;IPR017986;IPR015943;IPR001680;	WD40 repeat, conserved site;Protein of unknown function DUF3337;WD40-repeat-containing domain;WD40/YVTN repeat-like-containing domain;WD40 repeat;		SPAC31A2.14	318	S	[S] Function unknown;
249060	e_gw1.1.2812.1	2.45477	0	0	0	3.54523	0	nan	nan	-	GO:0009607;GO:0009617;GO:0046244;GO:0019752;GO:0044248;GO:0009696;GO:0044281;GO:0044282;GO:0018958;GO:0048827;GO:0007275;GO:0044699;GO:0044712;GO:0044710;GO:0009751;GO:0043207;GO:0009056;GO:1901360;GO:0042537;GO:0071704;GO:0048513;GO:0014070;GO:1901361;GO:0006952;GO:0009605;GO:0002229;GO:0032502;GO:0032501;GO:0019336;GO:0006082;GO:0009987;GO:0006725;GO:1901575;GO:0099402;GO:0032787;GO:0044767;GO:…	response to biotic stimulus;response to bacterium;salicylic acid catabolic process;carboxylic acid metabolic process;cellular catabolic process;salicylic acid metabolic process;small molecule metabolic process;small molecule catabolic process;phenol-containing compound metabolic process;phyllome development;multicellular organism development;single-organism process;single-organism catabolic proce…	3;4;7;6;4;6;4;5;5;5;4;2;4;3;5;4;3;4;5;3;4;5;5;4;3;5;2;2;6;4;2;4;4;4;7;3;3;1;4;2;7;5;3;3;4;2;4;6;5;4;3;4;4;2;3;3;3;4;6;6;5;4;4;5;5;4;				GO:0005488;GO:0046872;GO:0003674;GO:0016491;GO:0043169;GO:0043167;GO:0003824;GO:0051213;	binding;metal ion binding;molecular_function;oxidoreductase activity;cation binding;ion binding;catalytic activity;dioxygenase activity;	2;5;1;3;4;3;2;4;				IPR026992;IPR005123;IPR027443;	Non-haem dioxygenase N-terminal domain;Oxoglutarate/iron-dependent dioxygenase;Isopenicillin N synthase-like;		389876722	196	Q	[Q] Secondary metabolites biosynthesis, transport and catabolism	COG3491	Isopenicillin N synthase and related dioxygenases
323271	fgenesh1_kg.6__302__2269_1_CCBH_CCBI_EXTA	0.638836	1.33747	0.575747	1.43204	0.583882	1.43202	0.42805	2.76e-05	DOWN	GO:0044281;GO:0044282;GO:0072350;GO:0044712;GO:0044710;GO:0043436;GO:0055114;GO:0043648;GO:1901564;GO:1901565;GO:0016054;GO:0033512;GO:0009063;GO:0006807;GO:0009066;GO:1901575;GO:0051186;GO:0035383;GO:0045333;GO:0008152;GO:0015980;GO:0046395;GO:0006101;GO:0006103;GO:0008150;GO:0006637;GO:0006732;GO:0044248;GO:0044699;GO:1901605;GO:1901606;GO:0009987;GO:0006084;GO:0006082;GO:0019474;GO:0019477;GO:…	small molecule metabolic process;small molecule catabolic process;tricarboxylic acid metabolic process;single-organism catabolic process;single-organism metabolic process;oxoacid metabolic process;oxidation-reduction process;dicarboxylic acid metabolic process;organonitrogen compound metabolic process;organonitrogen compound catabolic process;organic acid catabolic process;L-lysine catabolic proc…	4;5;7;4;3;5;4;7;4;5;5;8;5;3;6;4;4;4;5;2;4;6;8;8;1;5;5;4;2;5;6;2;6;4;7;9;6;6;4;4;7;4;8;3;3;3;3;8;7;3;4;4;	GO:0031974;GO:0009353;GO:0043228;GO:0009295;GO:0005947;GO:1902494;GO:1990234;GO:0043231;GO:0043234;GO:0045252;GO:0043233;GO:0044429;GO:0044424;GO:0044422;GO:0043232;GO:0043229;GO:0045240;GO:0043227;GO:0043226;GO:0045239;GO:0030062;GO:0044446;GO:0044444;GO:1990204;GO:0042645;GO:0005737;GO:0005739;GO:0044464;GO:0005623;GO:0005622;GO:0005759;GO:0032991;GO:0005575;GO:0070013;GO:0098798;	membrane-enclosed lumen;mitochondrial oxoglutarate dehydrogenase complex;non-membrane-bounded organelle;nucleoid;mitochondrial alpha-ketoglutarate dehydrogenase complex;catalytic complex;transferase complex;intracellular membrane-bounded organelle;protein complex;oxoglutarate dehydrogenase complex;organelle lumen;mitochondrial part;intracellular part;organelle part;intracellular non-membrane-boun…	2;6;3;2;5;4;5;4;3;5;3;4;3;2;4;3;4;3;2;4;5;3;4;3;3;4;5;2;2;3;5;2;1;4;4;	GO:0016740;GO:0016746;GO:0016747;GO:0016748;GO:0016751;GO:0003674;GO:0004149;GO:0003824;GO:0016417;	transferase activity;transferase activity, transferring acyl groups;transferase activity, transferring acyl groups other than amino-acyl groups;succinyltransferase activity;S-succinyltransferase activity;molecular_function;dihydrolipoyllysine-residue succinyltransferase activity;catalytic activity;S-acyltransferase activity;	3;4;5;6;7;1;8;2;6;	K00658	map00020;map00310;map01100;map01110;map01120;map01130;map01200;	Citrate cycle (TCA cycle);Lysine degradation;Metabolic pathways;Biosynthesis of secondary metabolites;Microbial metabolism in diverse environments;Biosynthesis of antibiotics;Carbon metabolism;	IPR006255;IPR001078;IPR000089;IPR011053;IPR003016;	Dihydrolipoamide succinyltransferase;2-oxoacid dehydrogenase acyltransferase, catalytic domain;Biotin/lipoyl attachment;Single hybrid motif;2-oxo acid dehydrogenase, lipoyl-binding site;		SPBC776.15c	462	C	[C] Energy production and conversion;
258527	e_gw1.5.2199.1	1.25576	2.46893	0	0	0	2.27531	0.52938	nan	DOWN										K06100	map03015;map04530;	mRNA surveillance pathway;Tight junction;	IPR032460;IPR021850;IPR011989;	Symplekin/Pta1, N-terminal;Symplekin/Pta1;Armadillo-like helical;		SPAC4H3.15c	99.8	A	[A] RNA processing and modification;
285577	estExt_Genewise1Plus.C_13191	0	0	0	0	0	0	nan	nan	-													IPR006680;IPR032465;IPR032466;	Amidohydrolase-related;ACMSD/PatG/YanB;Metal-dependent hydrolase;		374311418	207	R	[R] General function prediction only	COG2159	Predicted metal-dependent hydrolase, TIM-barrel fold
82180	Crypa1.estExt_Genewise1.C_50867	1.05958	2.50804	0	2.02574	0	0.406639	0.64341	nan	DOWN	GO:0044699;GO:0051716;GO:0031570;GO:0007049;GO:0009987;GO:0022402;GO:0006974;GO:0006950;GO:0044763;GO:0000077;GO:0000075;GO:0050896;GO:0033554;GO:0008150;	single-organism process;cellular response to stimulus;DNA integrity checkpoint;cell cycle;cellular process;cell cycle process;cellular response to DNA damage stimulus;response to stress;single-organism cellular process;DNA damage checkpoint;cell cycle checkpoint;response to stimulus;cellular response to stress;biological_process;	2;3;6;4;2;4;5;3;3;6;5;2;4;1;				GO:0035639;GO:0003674;GO:0005488;GO:0001883;GO:0000166;GO:1901363;GO:0001882;GO:0043168;GO:0032549;GO:0043167;GO:0004674;GO:0016740;GO:0004672;GO:0017076;GO:0005524;GO:0016301;GO:1901265;GO:0003824;GO:0036094;GO:0030554;GO:0016773;GO:0016772;GO:0097367;GO:0032559;GO:0097159;GO:0032555;GO:0032550;GO:0032553;	purine ribonucleoside triphosphate binding;molecular_function;binding;purine nucleoside binding;nucleotide binding;heterocyclic compound binding;nucleoside binding;anion binding;ribonucleoside binding;ion binding;protein serine/threonine kinase activity;transferase activity;protein kinase activity;purine nucleotide binding;ATP binding;kinase activity;nucleoside phosphate binding;catalytic activit…	5;1;2;5;4;3;4;4;5;3;7;3;6;5;6;5;4;2;3;6;5;4;3;6;3;5;6;4;	K06641	map04110;map04111;map04115;map05166;	Cell cycle;Cell cycle - yeast;p53 signaling pathway;HTLV-I infection;	IPR011009;IPR000719;IPR008271;IPR017441;IPR008984;IPR000253;IPR020636;	Protein kinase-like domain;Protein kinase domain;Serine/threonine-protein kinase, active site;Protein kinase, ATP binding site;SMAD/FHA domain;Forkhead-associated (FHA) domain;Calcium/calmodulin-dependent/calcium-dependent protein kinase;		YDL101c	273	D	[D] Cell cycle control, cell division, chromosome partitioning;
98485	Crypa1.estExt_fgenesh1_pm.C_40541	0.25024	0.45043	0.8061	1.48587	1.32739	1.67997	0.65917	0.45092	DOWN				GO:0016020;GO:0044464;GO:0005623;GO:0005575;GO:0071944;GO:0005886;	membrane;cell part;cell;cellular_component;cell periphery;plasma membrane;	2;2;2;1;3;3;							IPR029052;	Metallo-dependent phosphatase-like;		297620997	198	P	[P] Inorganic ion transport and metabolism	COG3540	Phosphodiesterase/alkaline phosphatase D
98487	Crypa1.estExt_fgenesh1_pm.C_40544	0	2.21281	0	1.79973	0	1.98745	nan	nan	-													IPR005198;IPR008928;	Glycoside hydrolase, family 76;Six-hairpin glycosidase-like;		374991787	92.8	G	[G] Carbohydrate transport and metabolism	COG4833	Predicted alpha-1,6-mannanase, GH76 family
36707	Crypa1.e_gw1.2.796.1	1.54199	0.179534	2.02963	0.259965	1.7524	0.236486	7.87594	0.000414158	UP													IPR002347;IPR016040;	Short-chain dehydrogenase/reductase SDR;NAD(P)-binding domain;		108805798	176	IQR	[I] Lipid transport and metabolism [Q] Secondary metabolites biosynthesis, transport and catabolism [R] General function prediction only	COG1028	NAD(P)-dependent dehydrogenase, short-chain alcohol dehydrogenase family
266440	e_gw1.8.1199.1	0.24192	0.63358	0.0345546	2.62457	0	2.46538	0.07246	0.12226	DOWN	GO:0044699;GO:0044710;GO:0071704;GO:0008150;GO:0008152;GO:0006066;GO:1901615;GO:0044281;	single-organism process;single-organism metabolic process;organic substance metabolic process;biological_process;metabolic process;alcohol metabolic process;organic hydroxy compound metabolic process;small molecule metabolic process;	2;3;3;1;2;5;4;4;	GO:0005737;GO:0005575;GO:0044464;GO:0005623;GO:0005622;GO:0044424;	cytoplasm;cellular_component;cell part;cell;intracellular;intracellular part;	4;1;2;2;3;3;	GO:0003674;GO:0005488;GO:0016491;GO:0043169;GO:0046914;GO:0008270;GO:0043167;GO:0046872;GO:0004022;GO:0003824;GO:0016614;GO:0016616;	molecular_function;binding;oxidoreductase activity;cation binding;transition metal ion binding;zinc ion binding;ion binding;metal ion binding;alcohol dehydrogenase (NAD) activity;catalytic activity;oxidoreductase activity, acting on CH-OH group of donors;oxidoreductase activity, acting on the CH-OH group of donors, NAD or NADP as acceptor;	1;2;3;4;6;7;3;5;6;2;4;5;	K13953	map00010;map00071;map00350;map00625;map00626;map00830;map00980;map00982;map01100;map01110;map01120;map01130;map01220;	Glycolysis / Gluconeogenesis;Fatty acid degradation;Tyrosine metabolism;Chloroalkane and chloroalkene degradation;Naphthalene degradation;Retinol metabolism;Metabolism of xenobiotics by cytochrome P450;Drug metabolism - cytochrome P450;Metabolic pathways;Biosynthesis of secondary metabolites;Microbial metabolism in diverse environments;Biosynthesis of antibiotics;Degradation of aromatic compounds;	IPR013154;IPR013149;IPR011032;IPR016040;IPR020843;	Alcohol dehydrogenase, N-terminal;Alcohol dehydrogenase, C-terminal;GroES-like;NAD(P)-binding domain;Polyketide synthase, enoylreductase domain;		YMR083w	234	Q	[Q] Secondary metabolites biosynthesis, transport and catabolism;
353883	estExt_fgenesh1_pg.C_100219	0.232817	1.74637	0	1.9587	0	2.06212	0.12111	nan	DOWN													IPR015943;	WD40/YVTN repeat-like-containing domain;		17227847	55.8	G	[G] Carbohydrate transport and metabolism	COG3386	Sugar lactone lactonase YvrE
357649	estExt_fgenesh1_kg.C_70340	0.982151	1.62201	0.782264	0.848427	1.03628	0.728872	0.87541	0.671015	DOWN							GO:0016787;GO:0017171;GO:0003824;GO:0004180;GO:0004185;GO:0008238;GO:0070011;GO:0003674;GO:0070008;GO:0008233;GO:0008236;	hydrolase activity;serine hydrolase activity;catalytic activity;carboxypeptidase activity;serine-type carboxypeptidase activity;exopeptidase activity;peptidase activity, acting on L-amino acid peptides;molecular_function;serine-type exopeptidase activity;peptidase activity;serine-type peptidase activity;	3;4;2;7;7;6;5;1;6;4;5;				IPR001563;IPR029058;	Peptidase S10, serine carboxypeptidase;Alpha/Beta hydrolase fold;		YGL203c	61.6	OE	[O] Posttranslational modification, protein turnover, chaperones;[E] Amino acid transport and metabolism;
69550	Crypa1.fgenesh1_pg.C_scaffold_3000616	2.36579	0.333199	2.62045	0.361354	0.0307435	0.288462	5.10367	0.17819	UP	GO:0008299;GO:0044249;GO:0044237;GO:0044283;GO:0044699;GO:1901576;GO:0044710;GO:0044711;GO:0006066;GO:1901362;GO:0006796;GO:1902652;GO:0006696;GO:0071704;GO:1901360;GO:0019637;GO:0044108;GO:0006694;GO:0016126;GO:0006644;GO:0016125;GO:0006629;GO:0006720;GO:0046165;GO:0009987;GO:0016128;GO:0016129;GO:1902653;GO:0009058;GO:1901617;GO:0008150;GO:0008152;GO:0008204;GO:0044255;GO:0090407;GO:0008202;GO:…	isoprenoid biosynthetic process;cellular biosynthetic process;cellular metabolic process;small molecule biosynthetic process;single-organism process;organic substance biosynthetic process;single-organism metabolic process;single-organism biosynthetic process;alcohol metabolic process;organic cyclic compound biosynthetic process;phosphate-containing compound metabolic process;secondary alcohol met…	5;4;3;5;2;4;3;4;5;5;5;6;6;3;4;4;5;6;7;5;6;4;5;6;2;6;7;7;3;5;1;2;5;4;5;5;5;4;3;5;6;5;4;3;4;6;4;	GO:0043229;GO:0043227;GO:0043226;GO:0005737;GO:0005634;GO:0043231;GO:0005829;GO:0044464;GO:0005623;GO:0005622;GO:0005575;GO:0044444;GO:0044424;	intracellular organelle;membrane-bounded organelle;organelle;cytoplasm;nucleus;intracellular membrane-bounded organelle;cytosol;cell part;cell;intracellular;cellular_component;cytoplasmic part;intracellular part;	3;3;2;4;5;4;5;2;2;3;1;4;3;	GO:0005488;GO:0003674;GO:0043167;GO:0016863;GO:0016860;GO:0016787;GO:0043169;GO:0003824;GO:0046872;GO:0016853;GO:0004452;	binding;molecular_function;ion binding;intramolecular oxidoreductase activity, transposing C=C bonds;intramolecular oxidoreductase activity;hydrolase activity;cation binding;catalytic activity;metal ion binding;isomerase activity;isopentenyl-diphosphate delta-isomerase activity;	2;1;3;5;4;3;4;2;5;3;6;	K01823	map00900;map01100;map01110;map01130;	Terpenoid backbone biosynthesis;Metabolic pathways;Biosynthesis of secondary metabolites;Biosynthesis of antibiotics;	IPR015797;IPR000086;IPR011876;	NUDIX hydrolase domain-like;NUDIX hydrolase domain;Isopentenyl-diphosphate delta-isomerase, type 1;		SPBC106.15	302	Q	[Q] Secondary metabolites biosynthesis, transport and catabolism;
254812	e_gw1.3.250.1	0	2.40233	0	1.86217	0	1.7355	nan	nan	-	GO:0008104;GO:0015031;GO:0051641;GO:0071702;GO:0033036;GO:0034613;GO:0006810;GO:0045184;GO:0008150;GO:0051649;GO:0051234;GO:0051179;GO:0046907;GO:0070727;GO:0006886;GO:0016192;	protein localization;protein transport;cellular localization;organic substance transport;macromolecule localization;cellular protein localization;transport;establishment of protein localization;biological_process;establishment of localization in cell;establishment of localization;localization;intracellular transport;cellular macromolecule localization;intracellular protein transport;vesicle-media…	4;5;3;5;3;5;4;4;1;4;3;2;5;4;6;5;	GO:0005911;GO:0005794;GO:0044425;GO:0043229;GO:0071944;GO:0030131;GO:0030119;GO:0030118;GO:0030135;GO:0043226;GO:0030054;GO:0030136;GO:0030665;GO:0005575;GO:0012505;GO:0031982;GO:0030662;GO:0016023;GO:0031410;GO:0098805;GO:0016020;GO:0031988;GO:0044433;GO:0005886;GO:0048475;GO:0005737;GO:0098588;GO:0030659;GO:0097708;GO:0012506;GO:0043234;GO:0009506;GO:0031090;GO:0043227;GO:0055044;GO:0032991;GO:…	cell-cell junction;Golgi apparatus;membrane part;intracellular organelle;cell periphery;clathrin adaptor complex;AP-type membrane coat adaptor complex;clathrin coat;coated vesicle;organelle;cell junction;clathrin-coated vesicle;clathrin-coated vesicle membrane;cellular_component;endomembrane system;vesicle;coated vesicle membrane;cytoplasmic, membrane-bounded vesicle;cytoplasmic vesicle;whole mem…	3;4;2;3;3;5;4;5;6;2;2;7;5;1;3;4;4;5;5;3;2;5;4;3;3;4;4;5;4;4;3;3;3;3;2;2;4;2;2;3;3;3;4;3;4;2;	GO:0008565;GO:0003674;GO:0005215;GO:0022892;	protein transporter activity;molecular_function;transporter activity;substrate-specific transporter activity;	4;1;2;3;	K11825	map04144;map04721;map04961;map05016;	Endocytosis;Synaptic vesicle cycle;Endocrine and other factor-regulated calcium reabsorption;Huntington's disease;	IPR026739;IPR016024;IPR016342;IPR011989;IPR002553;	AP complex subunit beta;Armadillo-type fold;AP-1, 2,4 complex subunit beta;Armadillo-like helical;Clathrin/coatomer adaptor, adaptin-like, N-terminal;		Hs4557469	613	U	[U] Intracellular trafficking, secretion, and vesicular transport;
335969	fgenesh1_pm.1__659	0	2.88764	0	3.11236	0	0	nan	nan	-	GO:0044237;GO:0019752;GO:0044249;GO:0006807;GO:0044281;GO:0044283;GO:1901362;GO:1901360;GO:1901576;GO:0044710;GO:0044711;GO:0006520;GO:0071704;GO:0044699;GO:0009095;GO:1901605;GO:1901607;GO:0044238;GO:0009987;GO:0006725;GO:0009058;GO:0008150;GO:0008152;GO:0043436;GO:0009072;GO:0009073;GO:0006570;GO:0008652;GO:1901564;GO:0006082;GO:1901566;GO:0006571;GO:0046394;GO:0016053;GO:0044763;GO:0019438;	cellular metabolic process;carboxylic acid metabolic process;cellular biosynthetic process;nitrogen compound metabolic process;small molecule metabolic process;small molecule biosynthetic process;organic cyclic compound biosynthetic process;organic cyclic compound metabolic process;organic substance biosynthetic process;single-organism metabolic process;single-organism biosynthetic process;cellul…	3;6;4;3;4;5;5;4;4;3;4;4;3;2;7;5;6;3;2;4;3;1;2;5;5;6;6;5;4;4;5;7;6;5;3;5;	GO:0005737;GO:0005829;GO:0044464;GO:0005623;GO:0005622;GO:0005575;GO:0044444;GO:0044424;	cytoplasm;cytosol;cell part;cell;intracellular;cellular_component;cytoplasmic part;intracellular part;	4;5;2;2;3;1;4;3;	GO:0003674;GO:0016491;GO:0016628;GO:0016627;GO:0008977;GO:0003824;GO:0004665;	molecular_function;oxidoreductase activity;oxidoreductase activity, acting on the CH-CH group of donors, NAD or NADP as acceptor;oxidoreductase activity, acting on the CH-CH group of donors;prephenate dehydrogenase activity;catalytic activity;prephenate dehydrogenase (NADP+) activity;	1;3;5;4;6;2;6;	K00211	map00400;map01100;map01110;map01130;	Phenylalanine, tyrosine and tryptophan biosynthesis;Metabolic pathways;Biosynthesis of secondary metabolites;Biosynthesis of antibiotics;	IPR003099;IPR008927;IPR012385;IPR016040;	Prephenate dehydrogenase;6-phosphogluconate dehydrogenase C-terminal domain-like;Prephenate dehydrogenase, fungal;NAD(P)-binding domain;		SPCC1494.04c	530	E	[E] Amino acid transport and metabolism;
348971	estExt_fgenesh1_pg.C_10507	2.29052	0	1.50458	0.459289	1.74561	0	4.02123	nan	UP	GO:0080090;GO:0019222;GO:0030509;GO:0007165;GO:0007166;GO:0007167;GO:1901362;GO:0071840;GO:0051716;GO:0070647;GO:0070848;GO:0007178;GO:0060255;GO:0030163;GO:2001141;GO:0010033;GO:0007179;GO:0010467;GO:0044700;GO:0019538;GO:0046483;GO:0019438;GO:0016568;GO:0016569;GO:0070887;GO:0006807;GO:0050789;GO:0097659;GO:1901576;GO:1901575;GO:0044265;GO:0044260;GO:0060389;GO:0016043;GO:0065007;GO:0016570;GO:…	regulation of primary metabolic process;regulation of metabolic process;BMP signaling pathway;signal transduction;cell surface receptor signaling pathway;enzyme linked receptor protein signaling pathway;organic cyclic compound biosynthetic process;cellular component organization or biogenesis;cellular response to stimulus;protein modification by small protein conjugation or removal;response to gr…	4;3;6;4;5;6;5;2;3;7;5;7;4;5;6;4;6;5;3;4;4;5;6;7;4;3;2;7;4;4;5;4;8;3;2;4;7;7;5;5;3;4;3;3;5;5;1;2;5;5;6;5;2;6;7;6;8;4;5;6;6;6;4;4;4;2;5;4;2;4;5;4;2;4;7;8;6;6;5;4;5;4;5;4;5;6;5;4;4;6;5;3;5;5;5;7;5;5;7;6;3;5;3;4;3;3;5;4;3;5;3;4;4;6;	GO:0043231;GO:0044424;GO:0043229;GO:0005622;GO:0043227;GO:0005737;GO:0005634;GO:0044464;GO:0005623;GO:0043226;GO:0005575;	intracellular membrane-bounded organelle;intracellular part;intracellular organelle;intracellular;membrane-bounded organelle;cytoplasm;nucleus;cell part;cell;organelle;cellular_component;	4;3;3;3;3;4;5;2;2;2;1;	GO:0016787;GO:0003674;GO:0003824;GO:0036459;GO:0101005;GO:0008233;GO:0008234;GO:0019783;GO:0004843;GO:0004197;GO:0004175;GO:0070011;	hydrolase activity;molecular_function;catalytic activity;thiol-dependent ubiquitinyl hydrolase activity;ubiquitinyl hydrolase activity;peptidase activity;cysteine-type peptidase activity;ubiquitin-like protein-specific protease activity;thiol-dependent ubiquitin-specific protease activity;cysteine-type endopeptidase activity;endopeptidase activity;peptidase activity, acting on L-amino acid peptid…	3;1;2;5;4;4;6;7;6;7;6;5;	K11835			IPR018200;IPR001394;IPR028889;	Ubiquitin specific protease, conserved site;Peptidase C19, ubiquitin carboxyl-terminal hydrolase;Ubiquitin specific protease domain;		SPCC1494.05c	260	O	[O] Posttranslational modification, protein turnover, chaperones;
296929	estExt_Genewise1Plus.C_100238	0	1.26587	0	2.32127	0	2.41286	nan	nan	-	GO:0046434;GO:0009141;GO:0009143;GO:0009117;GO:0044248;GO:0034641;GO:0006807;GO:0044281;GO:1901360;GO:1901361;GO:0044712;GO:0006139;GO:0044710;GO:0071704;GO:0044699;GO:0009204;GO:0009200;GO:0009987;GO:0006725;GO:1901575;GO:0046700;GO:0019439;GO:0008150;GO:0008152;GO:0034655;GO:0009056;GO:0055086;GO:0046483;GO:0044238;GO:0044270;GO:0044237;GO:0006796;GO:1901292;GO:0006793;GO:0019637;GO:0044763;GO:…	organophosphate catabolic process;nucleoside triphosphate metabolic process;nucleoside triphosphate catabolic process;nucleotide metabolic process;cellular catabolic process;cellular nitrogen compound metabolic process;nitrogen compound metabolic process;small molecule metabolic process;organic cyclic compound metabolic process;organic cyclic compound catabolic process;single-organism catabolic p…	5;6;6;6;4;4;3;4;4;5;4;4;3;3;2;7;7;2;4;4;5;5;1;2;5;3;4;4;3;5;3;5;5;4;4;3;5;	GO:0043231;GO:0044424;GO:0043227;GO:0005623;GO:0005634;GO:0044444;GO:0005737;GO:0043229;GO:0005829;GO:0044464;GO:0005622;GO:0005575;GO:0043226;	intracellular membrane-bounded organelle;intracellular part;membrane-bounded organelle;cell;nucleus;cytoplasmic part;cytoplasm;intracellular organelle;cytosol;cell part;intracellular;cellular_component;organelle;	4;3;3;2;5;4;4;3;5;2;3;1;2;	GO:0016787;GO:0043169;GO:0003674;GO:0043167;GO:1901363;GO:0000166;GO:0046872;GO:1901265;GO:0036094;GO:0047429;GO:0016818;GO:0003824;GO:0097159;GO:0016817;GO:0016462;GO:0005488;	hydrolase activity;cation binding;molecular_function;ion binding;heterocyclic compound binding;nucleotide binding;metal ion binding;nucleoside phosphate binding;small molecule binding;nucleoside-triphosphate diphosphatase activity;hydrolase activity, acting on acid anhydrides, in phosphorus-containing anhydrides;catalytic activity;organic cyclic compound binding;hydrolase activity, acting on acid…	3;4;1;3;3;4;5;4;3;7;5;2;3;4;6;2;	K01519	map00230;map00240;map00983;map01100;	Purine metabolism;Pyrimidine metabolism;Drug metabolism - other enzymes;Metabolic pathways;	IPR027502;IPR002637;IPR029001;	Inosine triphosphate pyrophosphatase;Ham1-like protein;Inosine triphosphate pyrophosphatase-like;		7296918	204	F	[F] Nucleotide transport and metabolism;
260292	e_gw1.5.1427.1	1.64876	1.02265	0	2.41682	0	0.911774	1.13675	nan	UP
84910	Crypa1.estExt_Genewise1.C_90881	1.02577	0.83425	0.79859	1.23319	0.847287	1.26092	0.80269	0.228647	DOWN	GO:0044281;GO:0044282;GO:0044712;GO:0044710;GO:0031960;GO:0051591;GO:0043436;GO:0010033;GO:1901564;GO:1901565;GO:0009605;GO:0010243;GO:0031667;GO:0016054;GO:0009063;GO:0006807;GO:1901575;GO:0044699;GO:0009719;GO:0008150;GO:0008152;GO:0046395;GO:1901698;GO:0009083;GO:0044248;GO:0014074;GO:0014070;GO:0009987;GO:0006082;GO:0009725;GO:0009081;GO:0050896;GO:0048545;GO:0009991;GO:0051384;GO:0019752;GO:…	small molecule metabolic process;small molecule catabolic process;single-organism catabolic process;single-organism metabolic process;response to corticosteroid;response to cAMP;oxoacid metabolic process;response to organic substance;organonitrogen compound metabolic process;organonitrogen compound catabolic process;response to external stimulus;response to organonitrogen compound;response to nut…	4;5;4;3;6;5;5;4;4;5;3;4;5;5;5;3;4;2;3;1;2;6;4;6;4;5;5;2;4;4;5;2;5;4;7;6;5;4;3;5;4;3;3;3;4;3;3;	GO:0031974;GO:0005947;GO:1902494;GO:0043231;GO:0043234;GO:0043233;GO:0044429;GO:0044424;GO:0044422;GO:0043229;GO:0045240;GO:0043227;GO:0043226;GO:0045239;GO:0030062;GO:0044446;GO:0044444;GO:1990204;GO:0005737;GO:0005739;GO:0044464;GO:0005623;GO:0005622;GO:0005759;GO:0032991;GO:0005575;GO:0070013;GO:0098798;	membrane-enclosed lumen;mitochondrial alpha-ketoglutarate dehydrogenase complex;catalytic complex;intracellular membrane-bounded organelle;protein complex;organelle lumen;mitochondrial part;intracellular part;organelle part;intracellular organelle;dihydrolipoyl dehydrogenase complex;membrane-bounded organelle;organelle;tricarboxylic acid cycle enzyme complex;mitochondrial tricarboxylic acid cycle…	2;5;4;4;3;3;4;3;2;3;4;3;2;4;5;3;4;3;4;5;2;2;3;5;2;1;4;4;	GO:0016624;GO:0016620;GO:0046872;GO:0003674;GO:0005488;GO:0003824;GO:0003826;GO:0016491;GO:0043169;GO:0043167;GO:0032403;GO:0005515;GO:0044877;GO:0047101;GO:0016903;GO:0003863;	oxidoreductase activity, acting on the aldehyde or oxo group of donors, disulfide as acceptor;oxidoreductase activity, acting on the aldehyde or oxo group of donors, NAD or NADP as acceptor;metal ion binding;molecular_function;binding;catalytic activity;alpha-ketoacid dehydrogenase activity;oxidoreductase activity;cation binding;ion binding;protein complex binding;protein binding;macromolecular c…	5;5;5;1;2;2;4;3;4;3;4;3;3;6;4;6;	K00166	map00280;map00640;map01100;map01110;map01130;	Valine, leucine and isoleucine degradation;Propanoate metabolism;Metabolic pathways;Biosynthesis of secondary metabolites;Biosynthesis of antibiotics;	IPR034616;IPR029061;IPR001017;	2-oxoisovalerate dehydrogenase subunit alpha;Thiamin diphosphate-binding fold;Dehydrogenase, E1 component;		7299201	414	C	[C] Energy production and conversion;
104665	Crypa1.estExt_fgenesh1_kg.C_130050	0	0	0	0	0	6	nan	nan	-	GO:0080090;GO:0019222;GO:0009451;GO:1901362;GO:1901360;GO:0034470;GO:0060255;GO:2001141;GO:0046483;GO:0019438;GO:0006807;GO:0034660;GO:0050789;GO:0097659;GO:1901576;GO:0044260;GO:0065007;GO:0018130;GO:0006139;GO:0009889;GO:0050794;GO:0043412;GO:0008150;GO:0008152;GO:0034654;GO:0016070;GO:0044271;GO:0006355;GO:0010556;GO:0006351;GO:0032774;GO:0044249;GO:0034641;GO:0034645;GO:0002949;GO:0008033;GO:…	regulation of primary metabolic process;regulation of metabolic process;RNA modification;organic cyclic compound biosynthetic process;organic cyclic compound metabolic process;ncRNA processing;regulation of macromolecule metabolic process;regulation of RNA biosynthetic process;heterocycle metabolic process;aromatic compound biosynthetic process;nitrogen compound metabolic process;ncRNA metabolic …	4;3;6;5;4;7;4;6;4;5;3;6;2;7;4;4;2;5;4;4;3;5;1;2;5;5;5;6;5;6;6;4;4;5;7;8;2;4;7;5;4;5;4;5;7;6;3;5;7;5;5;3;5;4;3;3;6;6;	GO:0031974;GO:0031981;GO:0043231;GO:0043232;GO:0043233;GO:0005829;GO:0044428;GO:0044424;GO:0044427;GO:0044422;GO:0000781;GO:0043229;GO:0000228;GO:0005622;GO:0043227;GO:0098687;GO:0044446;GO:0044444;GO:0005737;GO:0005634;GO:0044454;GO:0044464;GO:0005623;GO:0043228;GO:0000784;GO:0043226;GO:0005694;GO:0005575;GO:0070013;	membrane-enclosed lumen;nuclear lumen;intracellular membrane-bounded organelle;intracellular non-membrane-bounded organelle;organelle lumen;cytosol;nuclear part;intracellular part;chromosomal part;organelle part;chromosome, telomeric region;intracellular organelle;nuclear chromosome;intracellular;membrane-bounded organelle;chromosomal region;intracellular organelle part;cytoplasmic part;cytoplasm…	2;5;4;4;3;5;4;3;4;2;6;3;5;3;3;5;3;4;4;5;5;2;2;3;6;2;5;1;4;	GO:0016740;GO:0016746;GO:0016747;GO:0046872;GO:0061711;GO:0003674;GO:0005488;GO:0003824;GO:0043169;GO:0043167;	transferase activity;transferase activity, transferring acyl groups;transferase activity, transferring acyl groups other than amino-acyl groups;metal ion binding;N(6)-L-threonylcarbamoyladenine synthase;molecular_function;binding;catalytic activity;cation binding;ion binding;	3;4;5;5;6;1;2;2;4;3;	K01409			IPR000905;	Gcp-like domain;		YKR038c	122	O	[O] Posttranslational modification, protein turnover, chaperones;
69378	Crypa1.fgenesh1_pg.C_scaffold_3000444	1.09522	0.827099	1.56296	0.900501	0.420861	1.19336	1.05412	0.887568	UP
356896	estExt_fgenesh1_kg.C_60002	0.309508	1.2939	0.392968	1.63446	0.267415	2.10175	0.19282	0.00465398	DOWN	GO:0044237;GO:0006091;GO:0044699;GO:0044710;GO:0071704;GO:0009987;GO:0008150;GO:0008152;GO:0006066;GO:1901615;GO:0044281;	cellular metabolic process;generation of precursor metabolites and energy;single-organism process;single-organism metabolic process;organic substance metabolic process;cellular process;biological_process;metabolic process;alcohol metabolic process;organic hydroxy compound metabolic process;small molecule metabolic process;	3;4;2;3;3;2;1;2;5;4;4;	GO:0005737;GO:0005829;GO:0044464;GO:0005623;GO:0005622;GO:0005575;GO:0044444;GO:0044424;	cytoplasm;cytosol;cell part;cell;intracellular;cellular_component;cytoplasmic part;intracellular part;	4;5;2;2;3;1;4;3;	GO:0003674;GO:0005488;GO:0016491;GO:0043169;GO:0046914;GO:0008270;GO:0043167;GO:0046872;GO:0004022;GO:0003824;GO:0016614;GO:0016616;	molecular_function;binding;oxidoreductase activity;cation binding;transition metal ion binding;zinc ion binding;ion binding;metal ion binding;alcohol dehydrogenase (NAD) activity;catalytic activity;oxidoreductase activity, acting on CH-OH group of donors;oxidoreductase activity, acting on the CH-OH group of donors, NAD or NADP as acceptor;	1;2;3;4;6;7;3;5;6;2;4;5;				IPR013154;IPR013149;IPR020843;IPR016040;IPR011032;	Alcohol dehydrogenase, N-terminal;Alcohol dehydrogenase, C-terminal;Polyketide synthase, enoylreductase domain;NAD(P)-binding domain;GroES-like;		SPBC1773.06c	288	CR	[C] Energy production and conversion;[R] General function prediction only;
358347	estExt_fgenesh1_kg.C_90181	0.0750928	1.73535	0.121397	1.98394	0.132458	1.95176	0.058	2.41e-05	DOWN	GO:0006633;GO:0006631;GO:0006636;GO:0044237;GO:0019752;GO:0044248;GO:0006807;GO:0044281;GO:0044283;GO:0072330;GO:0044699;GO:1901576;GO:0044710;GO:0044711;GO:0043171;GO:1901570;GO:0006690;GO:0006691;GO:0071704;GO:0034641;GO:1901575;GO:0019370;GO:0006629;GO:0009987;GO:0046394;GO:0032787;GO:0009058;GO:0008150;GO:0008152;GO:0043436;GO:0044255;GO:0009056;GO:0008610;GO:0044238;GO:1901564;GO:0006082;GO:…	fatty acid biosynthetic process;fatty acid metabolic process;unsaturated fatty acid biosynthetic process;cellular metabolic process;carboxylic acid metabolic process;cellular catabolic process;nitrogen compound metabolic process;small molecule metabolic process;small molecule biosynthetic process;monocarboxylic acid biosynthetic process;single-organism process;organic substance biosynthetic proce…	6;5;7;3;6;4;3;4;5;7;2;4;3;4;5;5;5;6;3;4;4;7;4;2;6;7;3;1;2;5;4;3;5;3;4;4;4;4;5;6;5;3;5;6;5;	GO:0043229;GO:0043227;GO:0005737;GO:0005634;GO:0043226;GO:0043231;GO:0044464;GO:0005623;GO:0005622;GO:0005575;GO:0044424;	intracellular organelle;membrane-bounded organelle;cytoplasm;nucleus;organelle;intracellular membrane-bounded organelle;cell part;cell;intracellular;cellular_component;intracellular part;	3;3;4;5;2;4;2;2;3;1;3;	GO:0004177;GO:0008238;GO:0003674;GO:0008233;GO:0043167;GO:0046914;GO:0016801;GO:0004301;GO:0008237;GO:0046872;GO:0016787;GO:0043169;GO:0003824;GO:0005488;GO:0004463;GO:0008270;GO:0070011;GO:0016803;	aminopeptidase activity;exopeptidase activity;molecular_function;peptidase activity;ion binding;transition metal ion binding;hydrolase activity, acting on ether bonds;epoxide hydrolase activity;metallopeptidase activity;metal ion binding;hydrolase activity;cation binding;catalytic activity;binding;leukotriene-A4 hydrolase activity;zinc ion binding;peptidase activity, acting on L-amino acid peptid…	7;6;1;4;3;6;4;6;6;5;3;4;2;2;6;7;5;5;	K01254	map00590;map01100;	Arachidonic acid metabolism;Metabolic pathways;	IPR001930;IPR014782;IPR034015;	Peptidase M1, alanine aminopeptidase/leukotriene A4 hydrolase;Peptidase M1, membrane alanine aminopeptidase, N-terminal;Leukotriene A4 hydrolase-like;		YNL045w	405	IOVE	[I] Lipid transport and metabolism;[O] Posttranslational modification, protein turnover, chaperones;[V] Defense mechanisms;[E] Amino acid transport and metabolism;
358346	estExt_fgenesh1_kg.C_90180	0	2.42027	0	2.16518	0	1.41455	nan	nan	-
283878	estExt_Genewise1Plus.C_10179	0.42768	1.06505	0.513501	1.61406	0.495902	1.88381	0.31495	0.0126454	DOWN	GO:0008064;GO:0071840;GO:0051494;GO:0051493;GO:0018193;GO:0048519;GO:0030041;GO:0019538;GO:0010639;GO:0032535;GO:0022607;GO:0050789;GO:0044267;GO:0044260;GO:0016043;GO:0090066;GO:0065003;GO:0065007;GO:0065008;GO:0050794;GO:0008154;GO:0043412;GO:0036211;GO:0008150;GO:0008152;GO:0032956;GO:0043254;GO:0033043;GO:0016310;GO:0051129;GO:0051128;GO:0044699;GO:0032271;GO:0032272;GO:0007015;GO:0031333;GO:…	regulation of actin polymerization or depolymerization;cellular component organization or biogenesis;negative regulation of cytoskeleton organization;regulation of cytoskeleton organization;peptidyl-amino acid modification;negative regulation of biological process;actin filament polymerization;protein metabolic process;negative regulation of organelle organization;regulation of cellular component…	6;2;6;6;7;2;8;4;5;4;4;2;5;4;3;4;5;2;3;3;7;5;5;1;2;5;4;5;6;4;4;2;5;6;6;5;8;7;4;2;4;5;6;5;6;5;7;4;3;4;7;4;4;5;6;3;6;4;3;5;3;8;3;5;3;4;3;	GO:0043232;GO:0044424;GO:0043229;GO:0043228;GO:0005622;GO:0005856;GO:0099568;GO:0005938;GO:0044444;GO:0005737;GO:0044464;GO:0005623;GO:0015629;GO:0071944;GO:0043226;GO:0005575;	intracellular non-membrane-bounded organelle;intracellular part;intracellular organelle;non-membrane-bounded organelle;intracellular;cytoskeleton;cytoplasmic region;cell cortex;cytoplasmic part;cytoplasm;cell part;cell;actin cytoskeleton;cell periphery;organelle;cellular_component;	4;3;3;3;3;5;5;4;4;4;2;2;6;3;2;1;	GO:0016740;GO:0004713;GO:0003674;GO:0016301;GO:0003824;GO:0016773;GO:0016772;GO:0004672;	transferase activity;protein tyrosine kinase activity;molecular_function;kinase activity;catalytic activity;phosphotransferase activity, alcohol group as acceptor;transferase activity, transferring phosphorus-containing groups;protein kinase activity;	3;7;1;5;2;5;4;6;	K08870			IPR002108;IPR029006;IPR028458;	Actin-depolymerising factor homology domain;ADF-H/Gelsolin-like domain;Twinfilin;		Hs4506275	149	W	[W] Extracellular structures;
244767	e_gw1.1.2492.1	0.495402	1.79573	0.023834	1.446	0.0273157	2.21172	0.10022	0.00380585	DOWN													IPR023753;IPR027477;IPR003953;	FAD/NAD(P)-binding domain;Succinate dehydrogenase/fumarate reductase flavoprotein, catalytic domain;FAD-dependent oxidoreductase 2, FAD binding domain;		269837481	434	C	[C] Energy production and conversion	COG1053	Succinate dehydrogenase/fumarate reductase, flavoprotein subunit
358615	estExt_fgenesh1_kg.C_100122	0.0149467	2.05006	0.00811444	2.08882	0.0057372	1.83232	0.00482	1.57e-05	DOWN	GO:0009165;GO:0006189;GO:0044237;GO:0006730;GO:0044249;GO:0034641;GO:0006807;GO:0044281;GO:0009161;GO:0072521;GO:0072522;GO:0009126;GO:0009127;GO:0009124;GO:0006139;GO:0044710;GO:0044711;GO:1901362;GO:1901360;GO:0009259;GO:0071704;GO:0044699;GO:0018130;GO:0006793;GO:0009167;GO:1901576;GO:0009156;GO:0009168;GO:0009987;GO:0006725;GO:0009152;GO:0009150;GO:0009058;GO:0009117;GO:0006188;GO:0008152;GO:…	nucleotide biosynthetic process;'de novo' IMP biosynthetic process;cellular metabolic process;one-carbon metabolic process;cellular biosynthetic process;cellular nitrogen compound metabolic process;nitrogen compound metabolic process;small molecule metabolic process;ribonucleoside monophosphate metabolic process;purine-containing compound metabolic process;purine-containing compound biosynthetic …	6;10;3;4;4;4;3;4;7;5;6;7;7;6;4;3;4;5;4;6;3;2;5;4;8;4;7;8;2;4;8;7;3;6;9;2;5;5;5;1;5;4;4;3;4;5;7;5;6;5;6;3;5;6;5;7;4;8;5;4;				GO:0008864;GO:0003674;GO:0043167;GO:0043168;GO:0016742;GO:0016740;GO:0016741;GO:0016787;GO:0031406;GO:0016597;GO:0036094;GO:0003824;GO:0043177;GO:0016810;GO:0016811;GO:0005488;	formyltetrahydrofolate deformylase activity;molecular_function;ion binding;anion binding;hydroxymethyl-, formyl- and related transferase activity;transferase activity;transferase activity, transferring one-carbon groups;hydrolase activity;carboxylic acid binding;amino acid binding;small molecule binding;catalytic activity;organic acid binding;hydrolase activity, acting on carbon-nitrogen (but not…	6;1;3;4;5;3;4;3;5;6;3;2;4;4;5;2;	K01433	map00630;map00670;	Glyoxylate and dicarboxylate metabolism;One carbon pool by folate;	IPR002912;IPR002376;IPR004810;	ACT domain;Formyl transferase, N-terminal;Formyltetrahydrofolate deformylase;		357391383	361	F	[F] Nucleotide transport and metabolism	COG0788	Formyltetrahydrofolate hydrolase
358614	estExt_fgenesh1_kg.C_100121	0.344693	1.76926	0.320417	1.61311	0.236049	1.71648	0.17674	1.57e-05	DOWN	GO:0044249;GO:0034641;GO:0006807;GO:0034645;GO:1901576;GO:0044260;GO:0043043;GO:0071704;GO:0010467;GO:0044267;GO:0009987;GO:0009058;GO:0009059;GO:0008150;GO:0008152;GO:1901564;GO:0043604;GO:0044238;GO:0044271;GO:0043603;GO:1901566;GO:0019538;GO:0044237;GO:0043170;GO:0006518;GO:0006412;	cellular biosynthetic process;cellular nitrogen compound metabolic process;nitrogen compound metabolic process;cellular macromolecule biosynthetic process;organic substance biosynthetic process;cellular macromolecule metabolic process;peptide biosynthetic process;organic substance metabolic process;gene expression;cellular protein metabolic process;cellular process;biosynthetic process;macromolec…	4;4;3;5;4;4;6;3;5;5;2;3;5;1;2;4;6;3;5;5;5;4;3;4;5;6;	GO:0015934;GO:0022625;GO:1990904;GO:0043232;GO:0043226;GO:0022626;GO:0030529;GO:0005737;GO:0005623;GO:0044444;GO:0044445;GO:0032991;GO:0005622;GO:0044446;GO:0044391;GO:0005829;GO:0044464;GO:0043229;GO:0005575;GO:0005840;GO:0043228;GO:0044424;GO:0044422;	large ribosomal subunit;cytosolic large ribosomal subunit;ribonucleoprotein complex;intracellular non-membrane-bounded organelle;organelle;cytosolic ribosome;intracellular ribonucleoprotein complex;cytoplasm;cell;cytoplasmic part;cytosolic part;macromolecular complex;intracellular;intracellular organelle part;ribosomal subunit;cytosol;cell part;intracellular organelle;cellular_component;ribosome;…	5;6;3;4;2;6;4;4;2;4;5;2;3;3;4;5;2;3;1;5;3;3;2;	GO:0003676;GO:0003674;GO:0005488;GO:1901363;GO:0005198;GO:0003735;GO:0044822;GO:0097159;GO:0003723;GO:0003729;	nucleic acid binding;molecular_function;binding;heterocyclic compound binding;structural molecule activity;structural constituent of ribosome;poly(A) RNA binding;organic cyclic compound binding;RNA binding;mRNA binding;	4;1;2;3;2;3;6;3;5;7;	K02872	map03010;	Ribosome;	IPR005755;IPR005822;IPR023563;	Ribosomal protein L13, eukaryotic/archaeal;Ribosomal protein L13;Ribosomal protein L13, conserved site;		SPAC23A1.11	291	J	[J] Translation, ribosomal structure and biogenesis;
277862	estExt_Genewise1.C_50710	2.7172	0.107577	1.21891	0	1.81133	0.144983	15.1711	0.0500644	UP							GO:0016491;GO:0043169;GO:0046914;GO:0043167;GO:0003824;GO:0003674;GO:0005488;GO:0046872;GO:0008270;	oxidoreductase activity;cation binding;transition metal ion binding;ion binding;catalytic activity;molecular_function;binding;metal ion binding;zinc ion binding;	3;4;6;3;2;1;2;5;7;				IPR013154;IPR013149;IPR011032;IPR016040;IPR020843;	Alcohol dehydrogenase, N-terminal;Alcohol dehydrogenase, C-terminal;GroES-like;NAD(P)-binding domain;Polyketide synthase, enoylreductase domain;		YCR102c	120	CR	[C] Energy production and conversion;[R] General function prediction only;
102840	Crypa1.estExt_fgenesh1_kg.C_50179	0.186523	2.07742	0.17907	1.68769	0.156654	1.71264	0.09534	0.000197184	DOWN	GO:1902600;GO:0015988;GO:0090662;GO:0044699;GO:0015992;GO:0009987;GO:0051179;GO:0098662;GO:0006810;GO:0098660;GO:0006812;GO:0098655;GO:0015672;GO:0006818;GO:0006811;GO:0044765;GO:0008150;GO:0051234;GO:0055085;GO:0034220;GO:0015991;GO:0044763;GO:1902578;	hydrogen ion transmembrane transport;energy coupled proton transmembrane transport, against electrochemical gradient;ATP hydrolysis coupled transmembrane transport;single-organism process;proton transport;cellular process;localization;inorganic cation transmembrane transport;transport;inorganic ion transmembrane transport;cation transport;cation transmembrane transport;monovalent inorganic cation…	7;8;5;2;6;2;2;7;4;6;6;6;7;5;5;4;1;3;4;5;6;3;3;	GO:0016020;GO:0043234;GO:0032991;GO:0005575;GO:0033178;GO:0098796;GO:0044425;GO:0016469;	membrane;protein complex;macromolecular complex;cellular_component;proton-transporting two-sector ATPase complex, catalytic domain;membrane protein complex;membrane part;proton-transporting two-sector ATPase complex;	2;3;2;1;4;3;2;4;	GO:0036442;GO:0003674;GO:0016887;GO:0042625;GO:0042626;GO:0016820;GO:0042623;GO:0022857;GO:0015399;GO:0022804;GO:0016787;GO:0005215;GO:0008324;GO:0017111;GO:0003824;GO:0046961;GO:0022891;GO:0044769;GO:0022890;GO:0016818;GO:0022892;GO:0043492;GO:0016817;GO:0019829;GO:0015077;GO:0015078;GO:0022853;GO:0015075;GO:0016462;GO:0015405;	hydrogen-exporting ATPase activity;molecular_function;ATPase activity;ATPase coupled ion transmembrane transporter activity;ATPase activity, coupled to transmembrane movement of substances;hydrolase activity, acting on acid anhydrides, catalyzing transmembrane movement of substances;ATPase activity, coupled;transmembrane transporter activity;primary active transmembrane transporter activity;activ…	8;1;8;6;6;5;9;3;5;4;3;2;6;7;2;8;4;7;7;5;3;10;4;7;8;9;5;5;6;6;	K02150	map00190;map01100;map04145;map04721;map04966;map05110;map05120;map05323;	Oxidative phosphorylation;Metabolic pathways;Phagosome;Synaptic vesicle cycle;Collecting duct acid secretion;Vibrio cholerae infection;Epithelial cell signaling in Helicobacter pylori infection;Rheumatoid arthritis;	IPR002842;	ATPase, V1/A1 complex, subunit E;		Hs4502317	186	C	[C] Energy production and conversion;
61991	Crypa1.fgenesh1_pm.C_scaffold_4000177	0.0826078	2.33191	0.115136	1.63904	0.0866227	1.74468	0.04975	0.00110382	DOWN	GO:0019674;GO:0006732;GO:0034354;GO:0019752;GO:0046496;GO:0044249;GO:0034641;GO:0006807;GO:0009108;GO:0044281;GO:0072524;GO:0072525;GO:1901360;GO:0006139;GO:0044710;GO:0044711;GO:0006082;GO:1901362;GO:0006520;GO:0051188;GO:0006568;GO:0071704;GO:0044699;GO:0006733;GO:0019359;GO:1901605;GO:0018130;GO:0019637;GO:0009308;GO:1901576;GO:0009987;GO:0006725;GO:0006586;GO:0044106;GO:0009058;GO:0051186;GO:…	NAD metabolic process;coenzyme metabolic process;'de novo' NAD biosynthetic process from tryptophan;carboxylic acid metabolic process;nicotinamide nucleotide metabolic process;cellular biosynthetic process;cellular nitrogen compound metabolic process;nitrogen compound metabolic process;coenzyme biosynthetic process;small molecule metabolic process;pyridine-containing compound metabolic process;py…	8;5;7;6;7;4;4;3;6;4;5;6;4;4;3;4;4;5;4;5;6;3;2;6;8;5;5;4;5;4;2;4;6;5;3;4;6;2;5;5;4;5;5;5;4;4;3;5;6;5;9;10;3;5;6;5;4;1;3;5;5;7;6;	GO:0043231;GO:0043229;GO:0005737;GO:0005634;GO:0043227;GO:0044464;GO:0005623;GO:0005622;GO:0005575;GO:0043226;GO:0044424;	intracellular membrane-bounded organelle;intracellular organelle;cytoplasm;nucleus;membrane-bounded organelle;cell part;cell;intracellular;cellular_component;organelle;intracellular part;	4;3;4;5;3;2;2;3;1;2;3;	GO:0003674;GO:0005515;GO:0016740;GO:0042802;GO:0016757;GO:0016763;GO:0005488;GO:0004514;GO:0003824;	molecular_function;protein binding;transferase activity;identical protein binding;transferase activity, transferring glycosyl groups;transferase activity, transferring pentosyl groups;binding;nicotinate-nucleotide diphosphorylase (carboxylating) activity;catalytic activity;	1;3;3;4;4;5;2;6;2;	K00767	map00760;map01100;	Nicotinate and nicotinamide metabolism;Metabolic pathways;	IPR027277;IPR002638;IPR013785;IPR004393;IPR022412;	Nicotinate-nucleotide pyrophosphorylase/Putative pyrophosphorylase ModD;Quinolinate phosphoribosyl transferase, C-terminal;Aldolase-type TIM barrel;Nicotinate-nucleotide pyrophosphorylase;Quinolinate phosphoribosyl transferase, N-terminal;		YFR047c	340	F	[F] Nucleotide transport and metabolism;
69087	Crypa1.fgenesh1_pg.C_scaffold_3000153	0	1.83239	0	2.03278	0	2.13483	nan	nan	-													IPR016197;IPR000953;	Chromo domain-like;Chromo/chromo shadow domain;
286780	estExt_Genewise1Plus.C_21154	1.31627	0.453368	1.82971	0.576214	1.26634	0.558102	2.77909	0.00690964	UP	GO:0046677;GO:0009636;GO:0042221;GO:0008150;GO:0050896;	response to antibiotic;response to toxic substance;response to chemical;biological_process;response to stimulus;	5;4;3;1;2;				GO:0016787;GO:0016812;GO:0016810;GO:0003824;GO:0003674;	hydrolase activity;hydrolase activity, acting on carbon-nitrogen (but not peptide) bonds, in cyclic amides;hydrolase activity, acting on carbon-nitrogen (but not peptide) bonds;catalytic activity;molecular_function;	3;5;4;2;1;				IPR000868;	Isochorismatase-like;		449089682	76.6	HR	[H] Coenzyme transport and metabolism [R] General function prediction only	COG1335	Nicotinamidase-related amidase
99849	Crypa1.estExt_fgenesh1_pm.C_90174	0	1.5148	0.25743	2.26162	0.324037	1.64211	0.16097	0.0148053	DOWN	GO:0044699;GO:0009987;GO:0006810;GO:0044765;GO:0008150;GO:0051234;GO:0051179;GO:1902578;GO:0055085;GO:0044763;	single-organism process;cellular process;transport;single-organism transport;biological_process;establishment of localization;localization;single-organism localization;transmembrane transport;single-organism cellular process;	2;2;4;4;1;3;2;3;4;3;	GO:0031224;GO:0016021;GO:0016020;GO:0005575;GO:0044425;	intrinsic component of membrane;integral component of membrane;membrane;cellular_component;membrane part;	3;4;2;1;2;	GO:0000166;GO:0035639;GO:0003674;GO:0005488;GO:0016887;GO:0001883;GO:1901363;GO:0001882;GO:0043168;GO:0042626;GO:0016820;GO:0042623;GO:0043167;GO:0015399;GO:1901265;GO:0032549;GO:0017076;GO:0022804;GO:0016787;GO:0005215;GO:0017111;GO:0036094;GO:0003824;GO:0016818;GO:0030554;GO:0097367;GO:0097159;GO:0043492;GO:0016817;GO:0032550;GO:0016462;GO:0022857;GO:0032559;GO:0005524;GO:0032555;GO:0015405;GO:…	nucleotide binding;purine ribonucleoside triphosphate binding;molecular_function;binding;ATPase activity;purine nucleoside binding;heterocyclic compound binding;nucleoside binding;anion binding;ATPase activity, coupled to transmembrane movement of substances;hydrolase activity, acting on acid anhydrides, catalyzing transmembrane movement of substances;ATPase activity, coupled;ion binding;primary …	4;5;1;2;8;5;3;4;4;6;5;9;3;5;4;5;5;4;3;2;7;3;2;5;6;3;3;10;4;6;6;3;6;6;5;6;4;	K08711	map02010;	ABC transporters;	IPR017871;IPR003593;IPR003439;IPR013525;IPR010929;IPR029481;IPR034001;IPR027417;IPR034003;	ABC transporter, conserved site;AAA+ ATPase domain;ABC transporter-like;ABC-2 type transporter;CDR ABC transporter;ABC-transporter extracellular N-terminal domain;ATP-binding cassette transporter, PDR-like subfamily G, domain 1;P-loop containing nucleoside triphosphate hydrolase;ATP-binding cassette transporter, PDR-like subfamily G, domain 2;		YDR011w	902	Q	[Q] Secondary metabolites biosynthesis, transport and catabolism;
80754	Crypa1.estExt_Genewise1.C_40211	0.513383	1.44852	0.516669	1.40998	0.513514	1.59794	0.34637	7.13e-05	DOWN				GO:0005737;GO:0044464;GO:0005623;GO:0005622;GO:0005575;GO:0044424;	cytoplasm;cell part;cell;intracellular;cellular_component;intracellular part;	4;2;2;3;1;3;	GO:0016721;GO:0043169;GO:0016209;GO:0043167;GO:0003824;GO:0003674;GO:0005488;GO:0004784;GO:0046872;GO:0016491;	oxidoreductase activity, acting on superoxide radicals as acceptor;cation binding;antioxidant activity;ion binding;catalytic activity;molecular_function;binding;superoxide dismutase activity;metal ion binding;oxidoreductase activity;	4;4;2;3;2;1;2;3;5;3;	K04565	map04146;map04213;map05014;map05016;map05020;	Peroxisome;Longevity regulating pathway - multiple species;Amyotrophic lateral sclerosis (ALS);Huntington's disease;Prion diseases;	IPR001424;IPR018152;	Superoxide dismutase, copper/zinc binding domain;Superoxide dismutase, copper/zinc, binding site;		YJR104c	237	P	[P] Inorganic ion transport and metabolism;
289256	estExt_Genewise1Plus.C_33069	0.158273	2.07243	0.033478	1.76654	0	1.96928	0.04952	0.000679391	DOWN													IPR016712;	Mitochondrial ribosomal protein MRP51, fungi;
286788	estExt_Genewise1Plus.C_21165	0.404979	0.757503	0	2.3089	0.0326982	2.49592	0.11803	0.109276	DOWN				GO:0043229;GO:0043227;GO:0043226;GO:0005737;GO:0005739;GO:0043231;GO:0044464;GO:0005623;GO:0005622;GO:0005575;GO:0044444;GO:0044424;	intracellular organelle;membrane-bounded organelle;organelle;cytoplasm;mitochondrion;intracellular membrane-bounded organelle;cell part;cell;intracellular;cellular_component;cytoplasmic part;intracellular part;	3;3;2;4;5;4;2;2;3;1;4;3;	GO:1901363;GO:0003674;GO:0005488;GO:0043167;GO:1901265;GO:0043169;GO:0000166;GO:0046872;GO:0036094;GO:0003824;GO:0016853;GO:0097159;	heterocyclic compound binding;molecular_function;binding;ion binding;nucleoside phosphate binding;cation binding;nucleotide binding;metal ion binding;small molecule binding;catalytic activity;isomerase activity;organic cyclic compound binding;	3;1;2;3;4;4;4;5;3;2;3;3;	K17759			IPR032976;IPR004443;	YjeF N-terminal domain-containing protein, eukaryotes;YjeF N-terminal domain;		SPAC15A10.05c	272	S	[S] Function unknown;
43693	Crypa1.e_gw1.4.1056.1	0.86872	1.11166	1.15556	0.948074	0.839189	1.07679	0.91294	0.463833	DOWN							GO:0015926;GO:0016787;GO:0016798;GO:0030246;GO:0032450;GO:0003824;GO:0090599;GO:0003674;GO:0005488;GO:0004553;GO:0004558;	glucosidase activity;hydrolase activity;hydrolase activity, acting on glycosyl bonds;carbohydrate binding;maltose alpha-glucosidase activity;catalytic activity;alpha-glucosidase activity;molecular_function;binding;hydrolase activity, hydrolyzing O-glycosyl compounds;alpha-1,4-glucosidase activity;	6;3;4;3;8;2;7;1;2;5;8;	K01187	map00052;map00500;map01100;	Galactose metabolism;Starch and sucrose metabolism;Metabolic pathways;	IPR030458;IPR030459;IPR011013;IPR000322;IPR017853;IPR031727;	Glycosyl hydrolases family 31, active site;Glycosyl hydrolases family 31, conserved site;Galactose mutarotase-like domain;Glycoside hydrolase family 31;Glycoside hydrolase superfamily;Galactose mutarotase, N-terminal barrel;		SPAPB24D3.10c	814	G	[G] Carbohydrate transport and metabolism;
320658	fgenesh1_kg.1__738__2794_1_CCBH_CCBI_EXTA	0	3.52844	0	1.06625	0	1.40531	nan	nan	-	GO:1901564;GO:0044249;GO:0044237;GO:0034645;GO:1901576;GO:0044260;GO:0043043;GO:0071704;GO:0010467;GO:0043604;GO:1901566;GO:0043170;GO:0044267;GO:0009987;GO:0009058;GO:0009059;GO:0008150;GO:0008152;GO:0044271;GO:0044238;GO:0019538;GO:0034641;GO:0006807;GO:0043603;GO:0006518;GO:0006412;	organonitrogen compound metabolic process;cellular biosynthetic process;cellular metabolic process;cellular macromolecule biosynthetic process;organic substance biosynthetic process;cellular macromolecule metabolic process;peptide biosynthetic process;organic substance metabolic process;gene expression;amide biosynthetic process;organonitrogen compound biosynthetic process;macromolecule metabolic…	4;4;3;5;4;4;6;3;5;6;5;4;5;2;3;5;1;2;5;3;4;4;3;5;5;6;	GO:0044464;GO:0043229;GO:0043228;GO:0030529;GO:0043227;GO:0043226;GO:0005737;GO:0005739;GO:0043231;GO:0032991;GO:0005840;GO:0043232;GO:1990904;GO:0005623;GO:0005622;GO:0005575;GO:0044444;GO:0044424;	cell part;intracellular organelle;non-membrane-bounded organelle;intracellular ribonucleoprotein complex;membrane-bounded organelle;organelle;cytoplasm;mitochondrion;intracellular membrane-bounded organelle;macromolecular complex;ribosome;intracellular non-membrane-bounded organelle;ribonucleoprotein complex;cell;intracellular;cellular_component;cytoplasmic part;intracellular part;	2;3;3;4;3;2;4;5;4;2;5;4;3;2;3;1;4;3;	GO:0003674;GO:0005198;GO:0003735;	molecular_function;structural molecule activity;structural constituent of ribosome;	1;2;3;	K02899	map03010;	Ribosome;	IPR001684;	Ribosomal protein L27;		SPBP19A11.05c	94	J	[J] Translation, ribosomal structure and biogenesis;
64675	Crypa1.fgenesh1_pm.C_scaffold_9000075	0	0	0	0	0	0	nan	nan	-													IPR010686;	Oil body-associated protein-like;
358294	estExt_fgenesh1_kg.C_90126	0	1.46273	0.0751188	1.94141	0	2.52074	0.03804	nan	DOWN													IPR012674;	Calycin;
328460	fgenesh1_pg.3__698	0.245729	1.58145	0.447489	1.55599	0.282522	1.88683	0.19421	0.000392965	DOWN	GO:0008219;GO:0044699;GO:0006915;GO:0009987;GO:0008150;GO:0012501;GO:0044763;	cell death;single-organism process;apoptotic process;cellular process;biological_process;programmed cell death;single-organism cellular process;	4;2;6;2;1;5;3;	GO:0043229;GO:0043227;GO:0043226;GO:0005634;GO:0043231;GO:0044464;GO:0005623;GO:0005622;GO:0005575;GO:0044424;	intracellular organelle;membrane-bounded organelle;organelle;nucleus;intracellular membrane-bounded organelle;cell part;cell;intracellular;cellular_component;intracellular part;	3;3;2;5;4;2;2;3;1;3;	GO:0004252;GO:0004175;GO:0003674;GO:0008233;GO:0008236;GO:0016787;GO:0017171;GO:0003824;GO:0070011;	serine-type endopeptidase activity;endopeptidase activity;molecular_function;peptidase activity;serine-type peptidase activity;hydrolase activity;serine hydrolase activity;catalytic activity;peptidase activity, acting on L-amino acid peptides;	6;6;1;4;5;3;4;2;5;	K22686			IPR001478;IPR009003;IPR001940;IPR025926;	PDZ domain;Peptidase S1, PA clan;Peptidase S1C;PDZ-like domain;		SPAC23G3.12c	951	R	[R] General function prediction only;
253880	e_gw1.3.2537.1	0	3.03009	0	2.02133	0	0.948586	nan	nan	-													IPR008729;IPR012674;	Phenolic acid decarboxylase, bacterial;Calycin;		339633949	50.1	Q	[Q] Secondary metabolites biosynthesis, transport and catabolism	COG3479	Phenolic acid decarboxylase
101014	Crypa1.estExt_fgenesh1_kg.C_10653	1.43121	0.570263	1.36535	0.627555	1.39799	0.607624	2.32328	6.13e-06	UP													IPR020100;	Glucose-repressible protein Grg1;
277466	estExt_Genewise1.C_42832	2.2799	0.17277	1.76691	0.0967132	1.53146	0.152242	13.2273	0.00150203	UP													IPR016040;IPR008030;	NAD(P)-binding domain;NmrA-like domain;		430748303	138	R	[R] General function prediction only	COG0702	Uncharacterized conserved protein YbjT, contains NAD(P)-binding and DUF2867 domains
101544	Crypa1.estExt_fgenesh1_kg.C_20357	0.318003	1.70248	0.435446	1.40479	0.57568	1.5636	0.28456	0.000609877	DOWN	GO:0061025;GO:0061024;GO:0008104;GO:0045324;GO:0044699;GO:0070727;GO:0006886;GO:0016043;GO:0006896;GO:0071840;GO:0071702;GO:0051641;GO:0034613;GO:0048193;GO:0007034;GO:0006810;GO:0045184;GO:0015031;GO:0044765;GO:0008150;GO:0051649;GO:0051234;GO:0051179;GO:1902578;GO:0016192;GO:0016197;GO:0006892;GO:0006891;GO:0033036;GO:0046907;GO:0048278;GO:0044763;GO:0022406;GO:1902582;GO:0009987;	membrane fusion;membrane organization;protein localization;late endosome to vacuole transport;single-organism process;cellular macromolecule localization;intracellular protein transport;cellular component organization;Golgi to vacuole transport;cellular component organization or biogenesis;organic substance transport;cellular localization;cellular protein localization;Golgi vesicle transport;vacu…	5;4;4;8;2;4;6;3;7;2;5;3;5;6;6;4;4;5;4;1;4;3;2;3;5;7;7;7;3;5;5;3;4;5;2;	GO:0000324;GO:0000323;GO:0000322;GO:0043229;GO:0031300;GO:0030173;GO:0000139;GO:0043227;GO:0043226;GO:0005737;GO:0044446;GO:0031090;GO:0005773;GO:0016020;GO:0044425;GO:0044431;GO:0005794;GO:0098588;GO:0012505;GO:0031224;GO:0043231;GO:0044464;GO:0031228;GO:0005623;GO:0005622;GO:0005575;GO:0044444;GO:0031301;GO:0044424;GO:0016021;GO:0044422;	fungal-type vacuole;lytic vacuole;storage vacuole;intracellular organelle;intrinsic component of organelle membrane;integral component of Golgi membrane;Golgi membrane;membrane-bounded organelle;organelle;cytoplasm;intracellular organelle part;organelle membrane;vacuole;membrane;membrane part;Golgi apparatus part;Golgi apparatus;bounding membrane of organelle;endomembrane system;intrinsic compone…	7;6;6;3;3;5;5;3;2;4;3;3;5;2;2;4;4;4;3;3;4;2;4;2;3;1;4;4;3;4;2;	GO:0003674;GO:0005484;GO:0005515;GO:0005488;	molecular_function;SNAP receptor activity;protein binding;binding;	1;4;3;2;	K08493	map04130;	SNARE interactions in vesicular transport;	IPR007705;IPR010989;IPR000727;	Vesicle transport v-SNARE, N-terminal;SNARE;Target SNARE coiled-coil homology domain;		SPBC3B9.10	158	U	[U] Intracellular trafficking, secretion, and vesicular transport;
297385	estExt_Genewise1Plus.C_110378	0.22786	1.57529	0.21175	1.64807	0.0689218	2.26811	0.0926	0.00181147	DOWN	GO:0044248;GO:0043632;GO:0044267;GO:1901575;GO:0044265;GO:0044260;GO:0043161;GO:0070647;GO:0070646;GO:0071704;GO:0006508;GO:0016579;GO:0044238;GO:0009987;GO:0019941;GO:0006464;GO:0043412;GO:0036211;GO:0008150;GO:0030163;GO:0008152;GO:0044257;GO:0009056;GO:0009057;GO:0051603;GO:0019538;GO:0010498;GO:0044237;GO:0043170;GO:0006511;	cellular catabolic process;modification-dependent macromolecule catabolic process;cellular protein metabolic process;organic substance catabolic process;cellular macromolecule catabolic process;cellular macromolecule metabolic process;proteasome-mediated ubiquitin-dependent protein catabolic process;protein modification by small protein conjugation or removal;protein modification by small protein…	4;6;5;4;5;4;7;7;6;3;5;7;3;2;7;6;5;5;1;5;2;6;3;5;6;4;6;3;4;8;	GO:0044464;GO:0031974;GO:0043229;GO:0005623;GO:0005622;GO:0043227;GO:0043226;GO:0005634;GO:0005654;GO:0044446;GO:0000502;GO:0043234;GO:0032991;GO:0043231;GO:0043233;GO:0031981;GO:0005575;GO:0070013;GO:0044428;GO:0044424;GO:0044422;	cell part;membrane-enclosed lumen;intracellular organelle;cell;intracellular;membrane-bounded organelle;organelle;nucleus;nucleoplasm;intracellular organelle part;proteasome complex;protein complex;macromolecular complex;intracellular membrane-bounded organelle;organelle lumen;nuclear lumen;cellular_component;intracellular organelle lumen;nuclear part;intracellular part;organelle part;	2;2;3;2;3;3;2;5;5;3;4;3;2;4;3;5;1;4;4;3;2;	GO:0101005;GO:0003674;GO:0019783;GO:0004843;GO:0008234;GO:0070011;GO:0016787;GO:0003824;GO:0036459;GO:0008233;	ubiquitinyl hydrolase activity;molecular_function;ubiquitin-like protein-specific protease activity;thiol-dependent ubiquitin-specific protease activity;cysteine-type peptidase activity;peptidase activity, acting on L-amino acid peptides;hydrolase activity;catalytic activity;thiol-dependent ubiquitinyl hydrolase activity;peptidase activity;	4;1;7;6;6;5;3;2;5;4;	K11843			IPR000626;IPR018200;IPR028889;IPR001394;IPR029071;	Ubiquitin domain;Ubiquitin specific protease, conserved site;Ubiquitin specific protease domain;Peptidase C19, ubiquitin carboxyl-terminal hydrolase;Ubiquitin-related domain;		SPAC6G9.08	405	O	[O] Posttranslational modification, protein turnover, chaperones;
354352	estExt_fgenesh1_kg.C_10363	0	0.857338	1.2489	2.29761	0	1.59615	0.78859	nan	DOWN													IPR007248;	Mpv17/PMP22;
105629	Crypa1.estExt_fgenesh1_pg.C_11497	0	3.95415	0	2.04585	0	0	nan	nan	-													IPR011583;IPR001002;IPR001223;IPR017853;	Chitinase II;Chitin-binding, type 1;Glycoside hydrolase family 18, catalytic domain;Glycoside hydrolase superfamily;		YDR371w	85.5	G	[G] Carbohydrate transport and metabolism;
352597	estExt_fgenesh1_pg.C_70014	0.135772	1.60806	0.261086	1.7969	0.150692	2.04749	0.10042	0.000253502	DOWN	GO:0008152;GO:0009451;GO:0090304;GO:0034641;GO:0006807;GO:0034660;GO:0008033;GO:0002143;GO:0006139;GO:0044260;GO:0010467;GO:0071704;GO:1901360;GO:0006400;GO:0046483;GO:0034470;GO:0009987;GO:0006725;GO:0002097;GO:0043412;GO:0008150;GO:0034227;GO:0002098;GO:0016070;GO:0044238;GO:0044237;GO:0043170;GO:0006399;GO:0006396;	metabolic process;RNA modification;nucleic acid metabolic process;cellular nitrogen compound metabolic process;nitrogen compound metabolic process;ncRNA metabolic process;tRNA processing;tRNA wobble position uridine thiolation;nucleobase-containing compound metabolic process;cellular macromolecule metabolic process;gene expression;organic substance metabolic process;organic cyclic compound metabo…	2;6;5;4;3;6;8;9;4;4;5;3;4;7;4;7;2;4;8;5;1;8;9;5;3;3;4;7;6;	GO:0005623;GO:0005622;GO:0043226;GO:0005737;GO:0043227;GO:0005739;GO:0043231;GO:0044464;GO:0043229;GO:0005575;GO:0044444;GO:0044424;	cell;intracellular;organelle;cytoplasm;membrane-bounded organelle;mitochondrion;intracellular membrane-bounded organelle;cell part;intracellular organelle;cellular_component;cytoplasmic part;intracellular part;	2;3;2;4;3;5;4;2;3;1;4;3;	GO:0003674;GO:0016782;GO:0004792;GO:0016740;GO:0016783;GO:0003824;	molecular_function;transferase activity, transferring sulfur-containing groups;thiosulfate sulfurtransferase activity;transferase activity;sulfurtransferase activity;catalytic activity;	1;4;6;3;5;2;	K01011	map00270;map00920;map01100;map01120;map04122;	Cysteine and methionine metabolism;Sulfur metabolism;Metabolic pathways;Microbial metabolism in diverse environments;Sulfur relay system;	IPR001763;	Rhodanese-like domain;		YOR251c	203	V	[V] Defense mechanisms;
348602	estExt_fgenesh1_pm.C_100197	0.296905	1.3866	0.639727	1.60435	0.4095	1.66293	0.28925	0.00110118	DOWN	GO:0006479;GO:0008213;GO:0044237;GO:0043170;GO:0044267;GO:0044260;GO:0071704;GO:0032259;GO:0009987;GO:0006464;GO:0043412;GO:0036211;GO:0008150;GO:0008152;GO:0044238;GO:0019538;GO:0043414;	protein methylation;protein alkylation;cellular metabolic process;macromolecule metabolic process;cellular protein metabolic process;cellular macromolecule metabolic process;organic substance metabolic process;methylation;cellular process;cellular protein modification process;macromolecule modification;protein modification process;biological_process;metabolic process;primary metabolic process;pro…	5;7;3;4;5;4;3;3;2;6;5;5;1;2;3;4;4;	GO:0043229;GO:0043227;GO:0043226;GO:0005737;GO:0005634;GO:0043231;GO:0005829;GO:0044464;GO:0005623;GO:0005622;GO:0005575;GO:0044444;GO:0044424;	intracellular organelle;membrane-bounded organelle;organelle;cytoplasm;nucleus;intracellular membrane-bounded organelle;cytosol;cell part;cell;intracellular;cellular_component;cytoplasmic part;intracellular part;	3;3;2;4;5;4;5;2;2;3;1;4;3;	GO:0008276;GO:0003674;GO:0051998;GO:0008168;GO:0016740;GO:0016741;GO:0003824;GO:0010340;GO:0008171;	protein methyltransferase activity;molecular_function;protein carboxyl O-methyltransferase activity;methyltransferase activity;transferase activity;transferase activity, transferring one-carbon groups;catalytic activity;carboxyl-O-methyltransferase activity;O-methyltransferase activity;	6;1;7;5;3;4;2;7;6;	K23114			IPR002791;	Domain of unknown function DUF89;		SPCC1393.13	359	S	[S] Function unknown;
274161	estExt_Genewise1.C_30286	0	2.79436	0	1.92163	0	1.28401	nan	nan	-	GO:0090304;GO:0034641;GO:0006807;GO:0000398;GO:1901360;GO:0006139;GO:0044260;GO:0071704;GO:0010467;GO:0008380;GO:0016071;GO:0009987;GO:0006725;GO:0000375;GO:0000377;GO:0008150;GO:0008152;GO:0046483;GO:0016070;GO:0044238;GO:0045292;GO:0044237;GO:0043170;GO:0006396;GO:0006397;	nucleic acid metabolic process;cellular nitrogen compound metabolic process;nitrogen compound metabolic process;mRNA splicing, via spliceosome;organic cyclic compound metabolic process;nucleobase-containing compound metabolic process;cellular macromolecule metabolic process;organic substance metabolic process;gene expression;RNA splicing;mRNA metabolic process;cellular process;cellular aromatic c…	5;4;3;8;4;4;4;3;5;7;6;2;4;8;9;1;2;4;5;3;9;3;4;6;7;	GO:0005622;GO:0043227;GO:0043226;GO:0005737;GO:0005623;GO:0005634;GO:0043231;GO:0044464;GO:0043229;GO:0005575;GO:0044444;GO:0044424;GO:0005829;	intracellular;membrane-bounded organelle;organelle;cytoplasm;cell;nucleus;intracellular membrane-bounded organelle;cell part;intracellular organelle;cellular_component;cytoplasmic part;intracellular part;cytosol;	3;3;2;4;2;5;4;2;3;1;4;3;5;				K12877	map03013;map03015;map03040;	RNA transport;mRNA surveillance pathway;Spliceosome;	IPR004023;	Mago nashi protein;		SPBC3B9.08c	214	A	[A] RNA processing and modification;
270117	e_gw1.11.94.1	0.63732	1.8966	0.482968	2.05671	0	0.926402	0.34437	0.103002	DOWN	GO:0015931;GO:0006864;GO:0006862;GO:1990519;GO:0051234;GO:0055085;GO:0071705;GO:1990542;GO:0044699;GO:0071702;GO:1902578;GO:0051641;GO:0044763;GO:0009987;GO:0006810;GO:0044765;GO:0008150;GO:0051649;GO:0006839;GO:0051179;GO:0072531;GO:1901679;GO:0046907;GO:0015748;GO:1902582;	nucleobase-containing compound transport;pyrimidine nucleotide transport;nucleotide transport;mitochondrial pyrimidine nucleotide import;establishment of localization;transmembrane transport;nitrogen compound transport;mitochondrial transmembrane transport;single-organism process;organic substance transport;single-organism localization;cellular localization;single-organism cellular process;cellul…	6;7;6;6;3;4;5;5;2;5;3;3;3;2;4;4;1;4;6;2;5;5;5;5;5;	GO:0019866;GO:0005740;GO:0043229;GO:0005622;GO:0043227;GO:0043226;GO:0031224;GO:0005737;GO:0044446;GO:0016021;GO:0016020;GO:0005739;GO:0031967;GO:0031966;GO:0031975;GO:0031090;GO:0043231;GO:0005829;GO:0044464;GO:0005623;GO:0005575;GO:0005743;GO:0044444;GO:0044429;GO:0044424;GO:0044425;GO:0005634;GO:0044422;	organelle inner membrane;mitochondrial envelope;intracellular organelle;intracellular;membrane-bounded organelle;organelle;intrinsic component of membrane;cytoplasm;intracellular organelle part;integral component of membrane;membrane;mitochondrion;organelle envelope;mitochondrial membrane;envelope;organelle membrane;intracellular membrane-bounded organelle;cytosol;cell part;cell;cellular_componen…	4;5;3;3;3;2;3;4;3;4;2;5;4;4;3;3;4;5;2;2;1;5;4;4;3;2;5;2;	GO:0015932;GO:0015605;GO:0003674;GO:0015218;GO:0015215;GO:0022857;GO:0005215;GO:0022891;GO:0022892;GO:1901677;	nucleobase-containing compound transmembrane transporter activity;organophosphate ester transmembrane transporter activity;molecular_function;pyrimidine nucleotide transmembrane transporter activity;nucleotide transmembrane transporter activity;transmembrane transporter activity;transporter activity;substrate-specific transmembrane transporter activity;substrate-specific transporter activity;phos…	5;5;1;7;6;3;2;4;3;4;	K15116			IPR002067;IPR018108;IPR023395;	Mitochondrial carrier protein;Mitochondrial substrate/solute carrier;Mitochondrial carrier domain;		SPAC688.09	358	C	[C] Energy production and conversion;
42329	Crypa1.e_gw1.4.992.1	0.214727	1.40505	0.126289	1.98482	0.0992737	2.16984	0.07919	0.00184926	DOWN	GO:0009167;GO:0009165;GO:0044281;GO:0009161;GO:1901362;GO:1901360;GO:0044710;GO:0044711;GO:0006541;GO:0043436;GO:0046483;GO:1901564;GO:1901566;GO:0006163;GO:0006164;GO:0019637;GO:0019438;GO:0006807;GO:0009064;GO:1901576;GO:0009127;GO:0009124;GO:0018130;GO:0006139;GO:0009156;GO:0009152;GO:0009150;GO:0009260;GO:0008150;GO:0006188;GO:0008152;GO:0034654;GO:0090407;GO:0044271;GO:0046390;GO:1901293;GO:…	purine ribonucleoside monophosphate metabolic process;nucleotide biosynthetic process;small molecule metabolic process;ribonucleoside monophosphate metabolic process;organic cyclic compound biosynthetic process;organic cyclic compound metabolic process;single-organism metabolic process;single-organism biosynthetic process;glutamine metabolic process;oxoacid metabolic process;heterocycle metabolic…	8;6;4;7;5;4;3;4;7;5;4;4;5;6;7;4;5;3;6;4;7;6;5;4;7;8;7;7;1;9;2;5;5;5;6;5;3;5;4;4;6;7;6;2;5;2;4;4;4;5;4;10;6;8;5;5;6;4;3;8;3;6;3;3;5;4;	GO:0005794;GO:0043231;GO:0043229;GO:0043227;GO:0043226;GO:0044444;GO:0012505;GO:0044424;GO:0005737;GO:0044464;GO:0005623;GO:0005622;GO:0005575;	Golgi apparatus;intracellular membrane-bounded organelle;intracellular organelle;membrane-bounded organelle;organelle;cytoplasmic part;endomembrane system;intracellular part;cytoplasm;cell part;cell;intracellular;cellular_component;	4;4;3;3;2;4;3;3;4;2;2;3;1;	GO:1901363;GO:0000166;GO:0046872;GO:0097367;GO:0003674;GO:0016884;GO:1901265;GO:0032549;GO:0017076;GO:0005524;GO:0043168;GO:0003824;GO:0097159;GO:0032559;GO:0032555;GO:0032550;GO:0032553;GO:0035639;GO:0043169;GO:0043167;GO:0030554;GO:0005488;GO:0001883;GO:0001882;GO:0036094;GO:0016879;GO:0016874;GO:0004642;	heterocyclic compound binding;nucleotide binding;metal ion binding;carbohydrate derivative binding;molecular_function;carbon-nitrogen ligase activity, with glutamine as amido-N-donor;nucleoside phosphate binding;ribonucleoside binding;purine nucleotide binding;ATP binding;anion binding;catalytic activity;organic cyclic compound binding;adenyl ribonucleotide binding;purine ribonucleotide binding;p…	3;4;5;3;1;5;4;5;5;6;4;2;3;6;5;6;4;5;4;3;6;2;5;4;3;4;3;6;	K01952	map00230;map01100;map01110;map01130;	Purine metabolism;Metabolic pathways;Biosynthesis of secondary metabolites;Biosynthesis of antibiotics;	IPR016188;IPR010073;IPR017926;IPR010918;IPR029062;	PurM-like, N-terminal domain;Phosphoribosylformylglycinamidine synthase;Glutamine amidotransferase;AIR synthase-related protein, C-terminal domain;Class I glutamine amidotransferase-like;		YGR061c	1310	F	[F] Nucleotide transport and metabolism;
340324	fgenesh1_pm.5__549	0.0130413	0.449945	4.38886	0.532434	0.0555386	0.560182	2.88963	0.540019	UP	GO:0008104;GO:0006457;GO:0051641;GO:0006888;GO:0044699;GO:0071702;GO:0033036;GO:0009987;GO:0048193;GO:0006810;GO:0045184;GO:0044765;GO:0008150;GO:0051649;GO:0051234;GO:0051179;GO:1902578;GO:0016192;GO:1902582;GO:0046907;GO:0015031;	protein localization;protein folding;cellular localization;ER to Golgi vesicle-mediated transport;single-organism process;organic substance transport;macromolecule localization;cellular process;Golgi vesicle transport;transport;establishment of protein localization;single-organism transport;biological_process;establishment of localization in cell;establishment of localization;localization;single-…	4;3;3;7;2;5;3;2;6;4;4;4;1;4;3;2;3;5;5;5;5;	GO:0005783;GO:0005789;GO:0042175;GO:0043229;GO:0030176;GO:0031301;GO:0031300;GO:0043227;GO:0031227;GO:0031224;GO:0005737;GO:0044446;GO:0031090;GO:0016021;GO:0016020;GO:0043226;GO:0044432;GO:0098588;GO:0044424;GO:0012505;GO:0043231;GO:0044464;GO:0005623;GO:0005622;GO:0005575;GO:0044444;GO:0044425;GO:0044422;	endoplasmic reticulum;endoplasmic reticulum membrane;nuclear outer membrane-endoplasmic reticulum membrane network;intracellular organelle;integral component of endoplasmic reticulum membrane;integral component of organelle membrane;intrinsic component of organelle membrane;membrane-bounded organelle;intrinsic component of endoplasmic reticulum membrane;intrinsic component of membrane;cytoplasm;i…	4;3;3;3;4;4;3;3;4;3;4;3;3;4;2;2;4;4;3;3;4;2;2;3;1;4;2;2;	GO:0003674;GO:0051082;GO:0005515;GO:0005488;	molecular_function;unfolded protein binding;protein binding;binding;	1;4;3;2;				IPR013248;	Secretory component protein Psh3/Shr3;
105624	Crypa1.estExt_fgenesh1_pg.C_11488	0	1.87241	0.104322	1.96874	0.169137	1.8854	0.07163	3.81e-05	DOWN	GO:0071704;GO:0005975;GO:0044238;GO:0008152;GO:0008150;	organic substance metabolic process;carbohydrate metabolic process;primary metabolic process;metabolic process;biological_process;	3;4;3;2;1;	GO:0005575;GO:0005576;	cellular_component;extracellular region;	1;2;	GO:0016787;GO:0052692;GO:0015925;GO:0016798;GO:0003824;GO:0004557;GO:0003674;GO:0004553;	hydrolase activity;raffinose alpha-galactosidase activity;galactosidase activity;hydrolase activity, acting on glycosyl bonds;catalytic activity;alpha-galactosidase activity;molecular_function;hydrolase activity, hydrolyzing O-glycosyl compounds;	3;8;6;4;2;7;1;5;	K07407	map00052;map00561;map00600;map00603;	Galactose metabolism;Glycerolipid metabolism;Sphingolipid metabolism;Glycosphingolipid biosynthesis - globo series;	IPR006215;IPR013785;IPR000111;IPR017853;IPR002241;	Glycoside hydrolase, melibiase;Aldolase-type TIM barrel;Glycoside hydrolase family 27/36, conserved site;Glycoside hydrolase superfamily;Glycoside hydrolase, family 27;		SPAC869.07c	390	G	[G] Carbohydrate transport and metabolism;
345254	estExt_fgenesh1_pm.C_30283	0	2.83773	0	3.16227	0	0	nan	nan	-	GO:0071840;GO:0006364;GO:0034470;GO:0046483;GO:0034660;GO:0044260;GO:0042254;GO:1901360;GO:0008150;GO:0008152;GO:0016070;GO:0016072;GO:0034641;GO:0006139;GO:0022613;GO:0009987;GO:0006725;GO:0043170;GO:0006807;GO:0090304;GO:0071704;GO:0010467;GO:0010501;GO:0044238;GO:0044237;GO:0044085;GO:0006396;	cellular component organization or biogenesis;rRNA processing;ncRNA processing;heterocycle metabolic process;ncRNA metabolic process;cellular macromolecule metabolic process;ribosome biogenesis;organic cyclic compound metabolic process;biological_process;metabolic process;RNA metabolic process;rRNA metabolic process;cellular nitrogen compound metabolic process;nucleobase-containing compound metab…	2;6;7;4;6;4;5;4;1;2;5;7;4;4;4;2;4;4;3;5;3;5;6;3;3;3;6;	GO:0031974;GO:0031981;GO:0043231;GO:0043232;GO:0043233;GO:0005829;GO:0044428;GO:0044424;GO:0044422;GO:0043229;GO:0043228;GO:0005622;GO:0043227;GO:0043226;GO:0044446;GO:0044444;GO:0005737;GO:0005730;GO:0005634;GO:0044464;GO:0005623;GO:0005575;GO:0070013;	membrane-enclosed lumen;nuclear lumen;intracellular membrane-bounded organelle;intracellular non-membrane-bounded organelle;organelle lumen;cytosol;nuclear part;intracellular part;organelle part;intracellular organelle;non-membrane-bounded organelle;intracellular;membrane-bounded organelle;organelle;intracellular organelle part;cytoplasmic part;cytoplasm;nucleolus;nucleus;cell part;cell;cellular_…	2;5;4;4;3;5;4;3;2;3;3;3;3;2;3;4;4;5;5;2;2;1;4;	GO:0008186;GO:1901363;GO:0000166;GO:0004386;GO:0016818;GO:0097367;GO:0016817;GO:0070035;GO:0003674;GO:0005488;GO:0003676;GO:1901265;GO:0042623;GO:0032549;GO:0017076;GO:0005524;GO:0016787;GO:0003824;GO:0097159;GO:0016462;GO:0032559;GO:0032555;GO:0032550;GO:0032553;GO:0008026;GO:0035639;GO:0043167;GO:0030554;GO:0003724;GO:0003723;GO:0016887;GO:0001883;GO:0001882;GO:0017111;GO:0004004;GO:0036094;GO:…	RNA-dependent ATPase activity;heterocyclic compound binding;nucleotide binding;helicase activity;hydrolase activity, acting on acid anhydrides, in phosphorus-containing anhydrides;carbohydrate derivative binding;hydrolase activity, acting on acid anhydrides;purine NTP-dependent helicase activity;molecular_function;binding;nucleic acid binding;nucleoside phosphate binding;ATPase activity, coupled;…	10;3;4;8;5;3;4;9;1;2;4;4;9;5;5;6;3;2;3;6;6;5;6;4;10;5;3;6;9;5;8;5;4;7;10;3;4;	K14776			IPR000629;IPR011545;IPR014014;IPR001650;IPR025313;IPR014001;IPR027417;	ATP-dependent RNA helicase DEAD-box, conserved site;DEAD/DEAH box helicase domain;RNA helicase, DEAD-box type, Q motif;Helicase, C-terminal;Domain of unknown function DUF4217;Helicase superfamily 1/2, ATP-binding domain;P-loop containing nucleoside triphosphate hydrolase;		SPAC1093.05	740	A	[A] RNA processing and modification;
357800	estExt_fgenesh1_kg.C_80168	0.0822491	1.69212	0.147795	2.05471	0.117117	1.90601	0.06141	7.82e-05	DOWN	GO:0009060;GO:0006091;GO:0044710;GO:0008150;GO:0044763;GO:0045333;GO:0009987;GO:0008152;GO:0055114;GO:0044699;GO:0015980;GO:0044237;	aerobic respiration;generation of precursor metabolites and energy;single-organism metabolic process;biological_process;single-organism cellular process;cellular respiration;cellular process;metabolic process;oxidation-reduction process;single-organism process;energy derivation by oxidation of organic compounds;cellular metabolic process;	6;4;3;1;3;5;2;2;4;2;4;3;	GO:0031975;GO:0043226;GO:0043229;GO:0005622;GO:0043227;GO:0005737;GO:0005743;GO:0016020;GO:0005740;GO:0005739;GO:0005575;GO:0044429;GO:0031967;GO:0031966;GO:0044425;GO:0070469;GO:0031090;GO:0044464;GO:0005623;GO:0043231;GO:0044446;GO:0044444;GO:0044424;GO:0019866;GO:0044422;	envelope;organelle;intracellular organelle;intracellular;membrane-bounded organelle;cytoplasm;mitochondrial inner membrane;membrane;mitochondrial envelope;mitochondrion;cellular_component;mitochondrial part;organelle envelope;mitochondrial membrane;membrane part;respiratory chain;organelle membrane;cell part;cell;intracellular membrane-bounded organelle;intracellular organelle part;cytoplasmic pa…	3;2;3;3;3;4;5;2;5;5;1;4;4;4;2;3;3;2;2;4;3;4;3;4;2;	GO:0010181;GO:0051287;GO:1901363;GO:0032553;GO:0003674;GO:0005488;GO:0003954;GO:1901265;GO:0016491;GO:0050662;GO:0051540;GO:0000166;GO:0043167;GO:0050136;GO:0046872;GO:0043169;GO:0008137;GO:0036094;GO:0003824;GO:0048037;GO:0051539;GO:0097367;GO:0097159;GO:0051536;GO:0016655;GO:0016651;	FMN binding;NAD binding;heterocyclic compound binding;ribonucleotide binding;molecular_function;binding;NADH dehydrogenase activity;nucleoside phosphate binding;oxidoreductase activity;coenzyme binding;metal cluster binding;nucleotide binding;ion binding;NADH dehydrogenase (quinone) activity;metal ion binding;cation binding;NADH dehydrogenase (ubiquinone) activity;small molecule binding;catalytic…	4;5;3;4;1;2;5;4;3;4;3;4;3;6;5;4;7;3;2;3;5;3;3;4;5;4;	K03942	map00190;map01100;map04932;map05010;map05012;map05016;	Oxidative phosphorylation;Metabolic pathways;Non-alcoholic fatty liver disease (NAFLD);Alzheimer's disease;Parkinson's disease;Huntington's disease;	IPR011538;IPR019575;IPR019554;IPR001949;IPR011537;	NADH-ubiquinone oxidoreductase 51kDa subunit, FMN-binding domain;NADH-ubiquinone oxidoreductase 51kDa subunit, iron-sulphur binding domain;Soluble ligand binding domain;NADH:ubiquinone oxidoreductase, 51kDa subunit, conserved site;NADH ubiquinone oxidoreductase, F subunit;		7297065	687	C	[C] Energy production and conversion;
346993	estExt_fgenesh1_pm.C_60068	1.04341	1.10541	0.966971	1.06002	0.765028	1.05915	0.8607	0.150863	DOWN	GO:0009167;GO:0044281;GO:0044282;GO:0009161;GO:1901360;GO:0044712;GO:0044710;GO:0009199;GO:0016310;GO:0009205;GO:0046034;GO:0046031;GO:0032787;GO:0043436;GO:0046128;GO:0009179;GO:0046483;GO:1901564;GO:0016052;GO:0006163;GO:0006165;GO:0019320;GO:0009141;GO:0009144;GO:0006807;GO:0046496;GO:1901575;GO:0051186;GO:0044262;GO:0019637;GO:0006139;GO:0019318;GO:0009150;GO:0008150;GO:0008152;GO:0044723;GO:…	purine ribonucleoside monophosphate metabolic process;small molecule metabolic process;small molecule catabolic process;ribonucleoside monophosphate metabolic process;organic cyclic compound metabolic process;single-organism catabolic process;single-organism metabolic process;ribonucleoside triphosphate metabolic process;phosphorylation;purine ribonucleoside triphosphate metabolic process;ATP met…	8;4;5;7;4;4;3;7;6;8;8;8;7;5;7;8;4;4;5;6;7;7;6;7;3;7;4;4;4;4;4;6;7;1;2;4;5;3;5;5;5;6;4;6;7;6;2;6;7;2;4;6;7;4;4;5;4;7;8;7;6;6;5;5;4;8;5;6;3;6;5;6;3;3;4;3;4;5;4;6;	GO:0044424;GO:0005737;GO:0044464;GO:0005623;GO:0005622;GO:0005575;	intracellular part;cytoplasm;cell part;cell;intracellular;cellular_component;	3;4;2;2;3;1;	GO:0016866;GO:0046872;GO:0016868;GO:0003674;GO:0046914;GO:0030145;GO:0003824;GO:0043169;GO:0043167;GO:0004619;GO:0016853;GO:0005488;	intramolecular transferase activity;metal ion binding;intramolecular transferase activity, phosphotransferases;molecular_function;transition metal ion binding;manganese ion binding;catalytic activity;cation binding;ion binding;phosphoglycerate mutase activity;isomerase activity;binding;	4;5;5;1;6;7;2;4;3;6;3;2;	K15633	map00010;map00260;map00680;map01100;map01110;map01120;map01130;map01200;map01230;	Glycolysis / Gluconeogenesis;"Glycine, serine and threonine metabolism";Methane metabolism;Metabolic pathways;Biosynthesis of secondary metabolites;Microbial metabolism in diverse environments;Biosynthesis of antibiotics;Carbon metabolism;Biosynthesis of amino acids;	IPR011258;IPR006124;IPR017850;IPR005995;IPR017849;	BPG-independent PGAM, N-terminal;Metalloenzyme;Alkaline-phosphatase-like, core domain;Phosphoglycerate mutase, 2,3-bisphosphoglycerate-independent;Alkaline phosphatase-like, alpha/beta/alpha;		CE11302	564	G	[G] Carbohydrate transport and metabolism;
261211	e_gw1.6.997.1	0.742213	0.448258	0.90254	1.08087	0.90922	1.9169	0.74114	0.526192	DOWN				GO:0044464;GO:0031975;GO:0005575;GO:0005623;GO:0030288;GO:0030313;GO:0042597;	cell part;envelope;cellular_component;cell;outer membrane-bounded periplasmic space;cell envelope;periplasmic space;	2;3;1;2;4;4;3;	GO:0016787;GO:0018741;GO:0016788;GO:0003824;GO:0003674;GO:0008484;	hydrolase activity;alkyl sulfatase activity;hydrolase activity, acting on ester bonds;catalytic activity;molecular_function;sulfuric ester hydrolase activity;	3;6;4;2;1;5;				IPR003033;IPR029229;IPR001279;IPR029228;	SCP2 sterol-binding domain;Alkyl sulfatase, C-terminal;Metallo-beta-lactamase;Alkyl sulfatase dimerisation domain;		403508166	657	Q	[Q] Secondary metabolites biosynthesis, transport and catabolism	COG2015	Alkyl sulfatase BDS1 and related hydrolases, metallo-beta-lactamase superfamily
332347	fgenesh1_pg.6__790	0.0125899	1.70316	0	1.79081	0	2.49344	0.00631	nan	DOWN	GO:0071704;GO:0008150;GO:0008152;GO:0005975;GO:0044238;	organic substance metabolic process;biological_process;metabolic process;carbohydrate metabolic process;primary metabolic process;	3;1;2;4;3;	GO:0043229;GO:0043227;GO:0043226;GO:0005737;GO:0005739;GO:0043231;GO:0044464;GO:0005623;GO:0005622;GO:0005575;GO:0044444;GO:0044424;	intracellular organelle;membrane-bounded organelle;organelle;cytoplasm;mitochondrion;intracellular membrane-bounded organelle;cell part;cell;intracellular;cellular_component;cytoplasmic part;intracellular part;	3;3;2;4;5;4;2;2;3;1;4;3;	GO:0003674;GO:0016491;GO:0032115;GO:0003824;GO:0016614;GO:0016616;	molecular_function;oxidoreductase activity;sorbose reductase activity;catalytic activity;oxidoreductase activity, acting on CH-OH group of donors;oxidoreductase activity, acting on the CH-OH group of donors, NAD or NADP as acceptor;	1;3;6;2;4;5;				IPR002347;IPR020904;IPR016040;	Short-chain dehydrogenase/reductase SDR;Short-chain dehydrogenase/reductase, conserved site;NAD(P)-binding domain;		SPAC8E11.10	202	R	[R] General function prediction only;
346622	estExt_fgenesh1_pm.C_50402	2.07364	1.36364	0	0.872121	0.30271	1.3879	0.98368	0.979146	DOWN
346995	estExt_fgenesh1_pm.C_60071	0	0	0	0.730444	0	5.26956	nan	nan	-
351829	estExt_fgenesh1_pg.C_50560	0.0196488	2.71109	0.0769862	1.36973	0.102304	1.72024	0.03429	0.00972979	DOWN	GO:0044237;GO:0043170;GO:0051604;GO:0035551;GO:0071704;GO:0010467;GO:0044267;GO:0009987;GO:0070084;GO:0006464;GO:0044260;GO:0043412;GO:0036211;GO:0008150;GO:0008152;GO:0006508;GO:0016485;GO:0044238;GO:0019538;	cellular metabolic process;macromolecule metabolic process;protein maturation;protein initiator methionine removal involved in protein maturation;organic substance metabolic process;gene expression;cellular protein metabolic process;cellular process;protein initiator methionine removal;cellular protein modification process;cellular macromolecule metabolic process;macromolecule modification;protei…	3;4;5;6;3;5;5;2;7;6;4;5;5;1;2;5;6;3;4;	GO:0031974;GO:0043229;GO:0043228;GO:0043227;GO:0043226;GO:0005737;GO:0044446;GO:0031981;GO:0005730;GO:0005634;GO:0043231;GO:0043232;GO:0043233;GO:0005829;GO:0044464;GO:0005623;GO:0005622;GO:0005575;GO:0070013;GO:0044444;GO:0044428;GO:0044424;GO:0044422;	membrane-enclosed lumen;intracellular organelle;non-membrane-bounded organelle;membrane-bounded organelle;organelle;cytoplasm;intracellular organelle part;nuclear lumen;nucleolus;nucleus;intracellular membrane-bounded organelle;intracellular non-membrane-bounded organelle;organelle lumen;cytosol;cell part;cell;intracellular;cellular_component;intracellular organelle lumen;cytoplasmic part;nuclear…	2;3;3;3;2;4;3;5;5;5;4;4;3;5;2;2;3;1;4;4;4;3;2;	GO:0004177;GO:0008238;GO:0003674;GO:0005488;GO:0008233;GO:0008237;GO:0008235;GO:0043167;GO:0070006;GO:0046872;GO:0016787;GO:0043169;GO:0003824;GO:0070011;	aminopeptidase activity;exopeptidase activity;molecular_function;binding;peptidase activity;metallopeptidase activity;metalloexopeptidase activity;ion binding;metalloaminopeptidase activity;metal ion binding;hydrolase activity;cation binding;catalytic activity;peptidase activity, acting on L-amino acid peptides;	7;6;1;2;4;6;7;3;8;5;3;4;2;5;	K01265			IPR000994;IPR001714;IPR002467;IPR031615;	Peptidase M24;Peptidase M24, methionine aminopeptidase;Peptidase M24A, methionine aminopeptidase, subfamily 1;MYND-like zinc finger, mRNA-binding;		SPBC3E7.10	478	O	[O] Posttranslational modification, protein turnover, chaperones;
79817	Crypa1.estExt_Genewise1.C_31159	0.236858	1.81098	0.358415	1.41704	0.38012	1.79659	0.19412	0.000586445	DOWN	GO:0080090;GO:0019222;GO:1901362;GO:1901360;GO:0071704;GO:0060255;GO:2001141;GO:0046483;GO:0019438;GO:0006807;GO:0097659;GO:1901576;GO:0044260;GO:0065007;GO:0018130;GO:0009889;GO:0050794;GO:0008150;GO:0008152;GO:0034654;GO:0016070;GO:0044271;GO:0006355;GO:0010556;GO:0006351;GO:0032774;GO:0044249;GO:0034641;GO:0034645;GO:0006139;GO:0009987;GO:0006725;GO:1903506;GO:0051252;GO:0043170;GO:0031326;GO:…	regulation of primary metabolic process;regulation of metabolic process;organic cyclic compound biosynthetic process;organic cyclic compound metabolic process;organic substance metabolic process;regulation of macromolecule metabolic process;regulation of RNA biosynthetic process;heterocycle metabolic process;aromatic compound biosynthetic process;nitrogen compound metabolic process;nucleic acid-t…	4;3;5;4;3;4;6;4;5;3;7;4;4;2;5;4;3;1;2;5;5;5;6;5;6;6;4;4;5;4;2;4;7;5;4;5;4;5;6;2;5;5;5;3;5;4;3;3;	GO:0043231;GO:0044424;GO:0043229;GO:0005622;GO:0043227;GO:0043226;GO:0005737;GO:0005634;GO:0044464;GO:0005623;GO:0005575;	intracellular membrane-bounded organelle;intracellular part;intracellular organelle;intracellular;membrane-bounded organelle;organelle;cytoplasm;nucleus;cell part;cell;cellular_component;	4;3;3;3;3;2;4;5;2;2;1;	GO:1901363;GO:0000166;GO:0016740;GO:0097367;GO:0004707;GO:0004702;GO:0003674;GO:0005488;GO:0032549;GO:0017076;GO:0005524;GO:0043168;GO:0016301;GO:0003824;GO:0016773;GO:0016772;GO:0032559;GO:0032555;GO:0032550;GO:0032553;GO:0035639;GO:0043167;GO:0030554;GO:0097159;GO:0004871;GO:0001883;GO:0001882;GO:0005057;GO:0004674;GO:1901265;GO:0004672;GO:0036094;	heterocyclic compound binding;nucleotide binding;transferase activity;carbohydrate derivative binding;MAP kinase activity;receptor signaling protein serine/threonine kinase activity;molecular_function;binding;ribonucleoside binding;purine nucleotide binding;ATP binding;anion binding;kinase activity;catalytic activity;phosphotransferase activity, alcohol group as acceptor;transferase activity, tra…	3;4;3;3;5;4;1;2;5;5;6;4;5;2;5;4;6;5;6;4;5;3;6;3;2;5;4;3;7;4;6;3;	K04441	map04010;map04011;map04015;map04068;map04071;map04139;map04212;map04261;map04370;map04380;map04550;map04611;map04620;map04621;map04622;map04660;map04664;map04668;map04670;map04722;map04723;map04728;map04750;map04912;map04914;map04917;map04933;map05014;map05120;map05131;map05132;map05133;map05140;map05142;map05145;map05152;map05160;map05164;map05169;map05205;	MAPK signaling pathway;MAPK signaling pathway - yeast;Rap1 signaling pathway;FoxO signaling pathway;Sphingolipid signaling pathway;Regulation of mitophagy - yeast;Longevity regulating pathway - worm;Adrenergic signaling in cardiomyocytes;VEGF signaling pathway;Osteoclast differentiation;Signaling pathways regulating pluripotency of stem cells;Platelet activation;Toll-like receptor signaling pathw…	IPR011009;IPR000719;IPR008352;IPR008271;IPR003527;IPR017441;	Protein kinase-like domain;Protein kinase domain;Mitogen-activated protein (MAP) kinase, p38;Serine/threonine-protein kinase, active site;Mitogen-activated protein (MAP) kinase, conserved site;Protein kinase, ATP binding site;		SPAC24B11.06c	644	T	[T] Signal transduction mechanisms;
350516	estExt_fgenesh1_pg.C_30676	0	3.39085	0.223705	0.946748	0.296531	1.14216	0.14241	0.219646	DOWN	GO:0044283;GO:0019752;GO:0044249;GO:0006807;GO:0044281;GO:0009064;GO:0044699;GO:1901576;GO:0044710;GO:0044711;GO:0006520;GO:0006526;GO:0006525;GO:0071704;GO:1901605;GO:1901607;GO:0044238;GO:0009987;GO:0009058;GO:0008150;GO:0008152;GO:0043436;GO:0008652;GO:1901564;GO:0006082;GO:1901566;GO:0046394;GO:0044763;GO:0016053;GO:0044237;GO:0009084;	small molecule biosynthetic process;carboxylic acid metabolic process;cellular biosynthetic process;nitrogen compound metabolic process;small molecule metabolic process;glutamine family amino acid metabolic process;single-organism process;organic substance biosynthetic process;single-organism metabolic process;single-organism biosynthetic process;cellular amino acid metabolic process;arginine bio…	5;6;4;3;4;6;2;4;3;4;4;8;7;3;5;6;3;2;3;1;2;5;5;4;4;5;6;3;5;3;7;	GO:0005739;GO:0044464;GO:0043229;GO:0043227;GO:0043226;GO:0005737;GO:0005623;GO:0043231;GO:0044444;GO:0005622;GO:0005575;GO:0044424;	mitochondrion;cell part;intracellular organelle;membrane-bounded organelle;organelle;cytoplasm;cell;intracellular membrane-bounded organelle;cytoplasmic part;intracellular;cellular_component;intracellular part;	5;2;3;3;2;4;2;4;4;3;1;3;	GO:0003674;GO:0008080;GO:0016740;GO:0016746;GO:0016747;GO:0016410;GO:0004042;GO:0003824;GO:0016407;	molecular_function;N-acetyltransferase activity;transferase activity;transferase activity, transferring acyl groups;transferase activity, transferring acyl groups other than amino-acyl groups;N-acyltransferase activity;acetyl-CoA:L-glutamate N-acetyltransferase activity;catalytic activity;acetyltransferase activity;	1;7;3;4;5;6;8;2;6;	K00618	map00220;map01100;map01110;map01130;map01210;map01230;	Arginine biosynthesis;Metabolic pathways;Biosynthesis of secondary metabolites;Biosynthesis of antibiotics;2-Oxocarboxylic acid metabolism;Biosynthesis of amino acids;	IPR006855;IPR011190;	Vertebrate-like NAGS Gcn5-related N-acetyltransferase (GNAT) domain;N-acetylglutamate synthase, fungal;		SPBC725.14	217	E	[E] Amino acid transport and metabolism;
71638	Crypa1.fgenesh1_pg.C_scaffold_5000261	0.145347	1.75789	0.193	1.87986	0.211316	1.81259	0.10085	2.23e-06	DOWN	GO:0009167;GO:0009165;GO:0044281;GO:0009161;GO:1901362;GO:0042451;GO:1901360;GO:0044711;GO:0009199;GO:0009206;GO:0009205;GO:0009201;GO:0046034;GO:0046129;GO:0046128;GO:0042455;GO:0046483;GO:1901564;GO:1901566;GO:0006163;GO:0006164;GO:0019637;GO:0019438;GO:0009163;GO:0009141;GO:0009142;GO:0009144;GO:0009145;GO:0006807;GO:1901576;GO:0015992;GO:0009259;GO:0098662;GO:0098660;GO:0018130;GO:0006818;GO:…	purine ribonucleoside monophosphate metabolic process;nucleotide biosynthetic process;small molecule metabolic process;ribonucleoside monophosphate metabolic process;organic cyclic compound biosynthetic process;purine nucleoside biosynthetic process;organic cyclic compound metabolic process;single-organism biosynthetic process;ribonucleoside triphosphate metabolic process;purine ribonucleoside tr…	8;6;4;7;5;7;4;4;7;8;8;7;8;8;7;7;4;4;5;6;7;4;5;6;6;6;7;7;3;4;6;6;7;6;5;5;7;5;4;3;8;1;2;5;7;5;5;7;6;3;5;3;6;5;9;7;4;4;6;7;7;6;4;3;6;2;7;8;4;9;5;4;4;2;5;4;5;5;6;4;5;3;2;8;5;4;6;5;6;3;3;3;4;6;	GO:0031975;GO:0045263;GO:0016020;GO:0031967;GO:0031966;GO:0043234;GO:0043231;GO:0045259;GO:0044429;GO:0044422;GO:0043229;GO:0043227;GO:0043226;GO:0044464;GO:0044424;GO:0044425;GO:0033177;GO:0005737;GO:0031090;GO:0005739;GO:0044455;GO:0019866;GO:0005623;GO:0005622;GO:0005743;GO:0005740;GO:0044446;GO:0044444;GO:0098800;GO:0005753;GO:0000276;GO:0016469;GO:0032991;GO:0005575;GO:0098796;GO:0098798;	envelope;proton-transporting ATP synthase complex, coupling factor F(o);membrane;organelle envelope;mitochondrial membrane;protein complex;intracellular membrane-bounded organelle;proton-transporting ATP synthase complex;mitochondrial part;organelle part;intracellular organelle;membrane-bounded organelle;organelle;cell part;intracellular part;membrane part;proton-transporting two-sector ATPase co…	3;4;2;4;4;3;4;4;4;2;3;3;2;2;3;2;4;4;3;5;3;4;2;3;5;5;3;4;4;5;5;4;2;1;3;4;	GO:0003674;GO:0022891;GO:0022890;GO:0022892;GO:0015075;GO:0015077;GO:0015078;GO:0005215;GO:0008324;GO:0022857;	molecular_function;substrate-specific transmembrane transporter activity;inorganic cation transmembrane transporter activity;substrate-specific transporter activity;ion transmembrane transporter activity;monovalent inorganic cation transmembrane transporter activity;hydrogen ion transmembrane transporter activity;transporter activity;cation transmembrane transporter activity;transmembrane transpo…	1;4;7;3;5;8;9;2;6;3;	K02138	map00190;map01100;map05010;map05012;map05016;	Oxidative phosphorylation;Metabolic pathways;Alzheimer's disease;Parkinson's disease;Huntington's disease;	IPR008689;	ATP synthase, F0 complex, subunit D, mitochondrial;		YKL016c	186	C	[C] Energy production and conversion;
97203	Crypa1.estExt_fgenesh1_pm.C_20081	0.0654088	1.59147	0.0262378	1.46056	0.429928	2.42639	0.09521	0.00734799	DOWN	GO:0044248;GO:0009251;GO:0044247;GO:0044264;GO:0044262;GO:0044260;GO:0005982;GO:0005983;GO:0071704;GO:0006073;GO:0044042;GO:0009987;GO:1901575;GO:0000272;GO:0008150;GO:0008152;GO:0009056;GO:0009057;GO:0044275;GO:0044238;GO:0005975;GO:0005976;GO:0016052;GO:0044237;GO:0043170;	cellular catabolic process;glucan catabolic process;cellular polysaccharide catabolic process;cellular polysaccharide metabolic process;cellular carbohydrate metabolic process;cellular macromolecule metabolic process;starch metabolic process;starch catabolic process;organic substance metabolic process;cellular glucan metabolic process;glucan metabolic process;cellular process;organic substance ca…	4;7;6;5;4;4;7;7;3;6;6;2;4;6;1;2;3;5;5;3;4;5;5;3;4;	GO:0005575;GO:0005576;	cellular_component;extracellular region;	1;2;	GO:0016787;GO:0016798;GO:0003674;GO:0043169;GO:0043167;GO:0005509;GO:0046872;GO:0033927;GO:0003824;GO:0004553;GO:0005488;	hydrolase activity;hydrolase activity, acting on glycosyl bonds;molecular_function;cation binding;ion binding;calcium ion binding;metal ion binding;glucan 1,4-alpha-maltohexaosidase activity;catalytic activity;hydrolase activity, hydrolyzing O-glycosyl compounds;binding;	3;4;1;4;3;6;5;6;2;5;2;				IPR013776;IPR017853;IPR006047;	Alpha-amylase, thermostable;Glycoside hydrolase superfamily;Glycosyl hydrolase, family 13, catalytic domain;		557827651	441	G	[G] Carbohydrate transport and metabolism	COG0366	Glycosidase
80270	Crypa1.estExt_Genewise1.C_32038	0.484283	1.35097	0.42823	1.70033	0.194975	1.84121	0.22636	0.00178025	DOWN	GO:0043648;GO:0019752;GO:0044249;GO:0006807;GO:0044281;GO:0044283;GO:1901362;GO:1901360;GO:1901576;GO:0044710;GO:0044711;GO:0006520;GO:0071704;GO:0044699;GO:0009094;GO:0009095;GO:1901605;GO:1901607;GO:1902221;GO:0008652;GO:1902223;GO:0009987;GO:0006725;GO:0009058;GO:0008150;GO:0008152;GO:0043436;GO:0006558;GO:0009072;GO:0009073;GO:0006570;GO:0044238;GO:1901564;GO:0006082;GO:1901566;GO:0006571;GO:…	dicarboxylic acid metabolic process;carboxylic acid metabolic process;cellular biosynthetic process;nitrogen compound metabolic process;small molecule metabolic process;small molecule biosynthetic process;organic cyclic compound biosynthetic process;organic cyclic compound metabolic process;organic substance biosynthetic process;single-organism metabolic process;single-organism biosynthetic proce…	7;6;4;3;4;5;5;4;4;3;4;4;3;2;7;7;5;6;6;5;7;2;4;3;1;2;5;6;5;6;6;3;4;4;5;7;6;3;5;3;5;8;				GO:0003674;GO:0016866;GO:0016853;GO:0004106;GO:0003824;	molecular_function;intramolecular transferase activity;isomerase activity;chorismate mutase activity;catalytic activity;	1;4;3;5;2;	K01850	map00400;map01100;map01110;map01130;map01230;	Phenylalanine, tyrosine and tryptophan biosynthesis;Metabolic pathways;Biosynthesis of secondary metabolites;Biosynthesis of antibiotics;Biosynthesis of amino acids;	IPR020822;IPR008238;	Chorismate mutase, type II;Chorismate mutase, AroQ class, eukaryotic type;		YPR060c	225	E	[E] Amino acid transport and metabolism;
356022	estExt_fgenesh1_kg.C_40186	0	1.56978	0.211738	2.11363	0.338913	1.76595	0.15157	0.00527713	DOWN	GO:0016043;GO:0071554;GO:0071555;GO:0071840;GO:0009987;GO:0008150;GO:0045229;	cellular component organization;cell wall organization or biogenesis;cell wall organization;cellular component organization or biogenesis;cellular process;biological_process;external encapsulating structure organization;	3;3;4;2;2;1;4;	GO:0005886;GO:0071944;GO:0031224;GO:0031225;GO:0016020;GO:0044425;GO:0044464;GO:0005623;GO:0005575;	plasma membrane;cell periphery;intrinsic component of membrane;anchored component of membrane;membrane;membrane part;cell part;cell;cellular_component;	3;3;3;4;2;2;2;2;1;	GO:0016791;GO:0042578;GO:0003674;GO:0016787;GO:0016788;GO:0003824;GO:0003993;	phosphatase activity;phosphoric ester hydrolase activity;molecular_function;hydrolase activity;hydrolase activity, acting on ester bonds;catalytic activity;acid phosphatase activity;	6;5;1;3;4;2;7;				IPR007312;	Phosphoesterase;		117927441	112	M	[M] Cell wall/membrane/envelope biogenesis	COG3511	Phospholipase C
236140	gw1.3.2721.1	0	2.13699	0	1.9522	0	1.91081	nan	nan	-				GO:0005737;GO:0043234;GO:0032991;GO:0043231;GO:0005829;GO:0044464;GO:0043229;GO:0005623;GO:0005622;GO:0005575;GO:0044444;GO:0043226;GO:0044424;GO:0043227;GO:0005634;	cytoplasm;protein complex;macromolecular complex;intracellular membrane-bounded organelle;cytosol;cell part;intracellular organelle;cell;intracellular;cellular_component;cytoplasmic part;organelle;intracellular part;membrane-bounded organelle;nucleus;	4;3;2;4;5;2;3;2;3;1;4;2;3;3;5;				K24935			IPR013026;IPR019734;IPR011990;	Tetratricopeptide repeat-containing domain;Tetratricopeptide repeat;Tetratricopeptide-like helical domain;		YNL313c	186	R	[R] General function prediction only;
358168	estExt_fgenesh1_kg.C_80541	1.81559	0.286421	1.96286	0.079077	1.76739	0.0886549	12.2114	4.57e-05	UP													IPR016040;IPR008030;	NAD(P)-binding domain;NmrA-like domain;		560145252	53.5	R	[R] General function prediction only	COG2910	Putative NADH-flavin reductase
45113	Crypa1.e_gw1.5.291.1	0	1.71765	0	1.42005	0	2.8623	nan	nan	-	GO:0034605;GO:0044710;GO:0036170;GO:0051704;GO:0031668;GO:0031669;GO:0009605;GO:0019538;GO:0031667;GO:0030447;GO:0044267;GO:0044260;GO:0033554;GO:0051716;GO:0006950;GO:0043413;GO:0008150;GO:0009267;GO:0009266;GO:0044723;GO:0050896;GO:0043412;GO:0036211;GO:0008152;GO:0009311;GO:0044249;GO:0034645;GO:0044699;GO:0071496;GO:0044238;GO:0009987;GO:0009405;GO:0009408;GO:0006491;GO:1901137;GO:1901135;GO:…	cellular response to heat;single-organism metabolic process;filamentous growth of a population of unicellular organisms in response to starvation;multi-organism process;cellular response to extracellular stimulus;cellular response to nutrient levels;response to external stimulus;protein metabolic process;response to nutrient levels;filamentous growth;cellular protein metabolic process;cellular ma…	5;3;5;2;4;5;3;4;5;3;5;4;4;3;3;6;1;5;4;4;2;5;5;2;5;4;5;2;4;3;2;3;4;6;5;4;4;4;4;4;5;6;2;4;5;3;4;5;6;3;5;3;4;3;4;3;	GO:0005783;GO:0005789;GO:0016021;GO:0016020;GO:0005794;GO:0098588;GO:0043231;GO:0042175;GO:0044424;GO:0044422;GO:0043229;GO:0005622;GO:0043227;GO:0043226;GO:0044432;GO:0044431;GO:0031224;GO:0012505;GO:0000139;GO:0044446;GO:0044444;GO:0005737;GO:0031090;GO:0044464;GO:0005623;GO:0044425;GO:0005575;	endoplasmic reticulum;endoplasmic reticulum membrane;integral component of membrane;membrane;Golgi apparatus;bounding membrane of organelle;intracellular membrane-bounded organelle;nuclear outer membrane-endoplasmic reticulum membrane network;intracellular part;organelle part;intracellular organelle;intracellular;membrane-bounded organelle;organelle;endoplasmic reticulum part;Golgi apparatus part…	4;3;4;2;4;4;4;3;3;2;3;3;3;2;4;4;3;3;5;3;4;4;3;2;2;2;1;	GO:0000009;GO:0016740;GO:0016757;GO:0016758;GO:0003674;GO:0003824;GO:0000030;GO:0033164;GO:0004376;	alpha-1,6-mannosyltransferase activity;transferase activity;transferase activity, transferring glycosyl groups;transferase activity, transferring hexosyl groups;molecular_function;catalytic activity;mannosyltransferase activity;glycolipid 6-alpha-mannosyltransferase activity;glycolipid mannosyltransferase activity;	7;3;4;5;1;2;6;8;7;	K05528	map00513;map01100;	Various types of N-glycan biosynthesis;Metabolic pathways;	IPR007577;IPR029044;	Glycosyltransferase, DXD sugar-binding motif;Nucleotide-diphospho-sugar transferases;		338731932	82	M	[M] Cell wall/membrane/envelope biogenesis	COG3774	Mannosyltransferase OCH1 or related enzyme
274011	estExt_Genewise1.C_30018	1.70736	0.474971	1.42712	0.663338	1.09325	0.633962	2.38548	0.0118817	UP	GO:0043386;GO:0044249;GO:0043385;GO:0046222;GO:1901362;GO:0044699;GO:1901576;GO:0044710;GO:0044711;GO:0044550;GO:0071704;GO:1901360;GO:0018130;GO:0009987;GO:0019748;GO:0009058;GO:0008150;GO:0009404;GO:0008152;GO:1901376;GO:0046483;GO:0045122;GO:0009403;GO:0044237;GO:0044763;GO:1901378;	mycotoxin biosynthetic process;cellular biosynthetic process;mycotoxin metabolic process;aflatoxin metabolic process;organic cyclic compound biosynthetic process;single-organism process;organic substance biosynthetic process;single-organism metabolic process;single-organism biosynthetic process;secondary metabolite biosynthetic process;organic substance metabolic process;organic cyclic compound m…	6;4;5;6;5;2;4;3;4;5;3;4;5;2;4;3;1;4;2;5;4;7;5;3;3;6;				GO:0003674;GO:0008168;GO:0047145;GO:0016740;GO:0016741;GO:0003824;GO:0008171;	molecular_function;methyltransferase activity;demethylsterigmatocystin 6-O-methyltransferase activity;transferase activity;transferase activity, transferring one-carbon groups;catalytic activity;O-methyltransferase activity;	1;5;7;3;4;2;6;				IPR001077;IPR029063;IPR016461;IPR011991;	O-methyltransferase, family 2;S-adenosyl-L-methionine-dependent methyltransferase;O-methyltransferase COMT-type;Winged helix-turn-helix DNA-binding domain;		310822122	105	QR	[Q] Secondary metabolites biosynthesis, transport and catabolism [R] General function prediction only	COG0500	SAM-dependent methyltransferase
345536	estExt_fgenesh1_pm.C_30744	0	1.07889	1.40687	1.31363	1.39658	0.804031	1.31553	0.175202	UP													IPR011333;IPR001487;	SKP1/BTB/POZ domain;Bromodomain;		ECU08g1640	83.6	K	[K] Transcription;
342552	fgenesh1_pm.8__490	1.15135	0	2.51568	0.0336997	2.18872	0.110553	27.0624	0.0384905	UP	GO:0044237;GO:0006807;GO:1901360;GO:0009712;GO:0071704;GO:0009987;GO:0006725;GO:0006584;GO:0008150;GO:0008152;GO:0018958;GO:1901564;GO:1901615;	cellular metabolic process;nitrogen compound metabolic process;organic cyclic compound metabolic process;catechol-containing compound metabolic process;organic substance metabolic process;cellular process;cellular aromatic compound metabolic process;catecholamine metabolic process;biological_process;metabolic process;phenol-containing compound metabolic process;organonitrogen compound metabolic p…	3;3;4;6;3;2;4;5;1;2;5;4;4;	GO:0000324;GO:0000323;GO:0000322;GO:0043229;GO:0043227;GO:0043226;GO:0005737;GO:0005773;GO:0043231;GO:0044464;GO:0005623;GO:0005622;GO:0005575;GO:0044444;GO:0044424;	fungal-type vacuole;lytic vacuole;storage vacuole;intracellular organelle;membrane-bounded organelle;organelle;cytoplasm;vacuole;intracellular membrane-bounded organelle;cell part;cell;intracellular;cellular_component;cytoplasmic part;intracellular part;	7;6;6;3;3;2;4;5;4;2;2;3;1;4;3;	GO:0003674;GO:0005488;GO:0008168;GO:0043169;GO:0043167;GO:0016740;GO:0016741;GO:0046872;GO:0016206;GO:0008757;GO:0003824;GO:0008171;	molecular_function;binding;methyltransferase activity;cation binding;ion binding;transferase activity;transferase activity, transferring one-carbon groups;metal ion binding;catechol O-methyltransferase activity;S-adenosylmethionine-dependent methyltransferase activity;catalytic activity;O-methyltransferase activity;	1;2;5;4;3;3;4;5;7;6;2;6;				IPR002935;IPR029063;	O-methyltransferase, family 3;S-adenosyl-L-methionine-dependent methyltransferase;		SPBC119.03	141	Q	[Q] Secondary metabolites biosynthesis, transport and catabolism;
349149	estExt_fgenesh1_pg.C_10830	0	2.08042	0	3.91958	0	0	nan	nan	-	GO:0006650;GO:0044249;GO:0044255;GO:0044699;GO:1901576;GO:0044710;GO:0044711;GO:0071704;GO:0006646;GO:0006644;GO:0006629;GO:0045017;GO:0009987;GO:0009058;GO:0008150;GO:0046337;GO:0008152;GO:0046486;GO:0090407;GO:0008610;GO:0044238;GO:0008654;GO:0044763;GO:0044237;GO:0006796;GO:0006793;GO:0019637;GO:0046474;	glycerophospholipid metabolic process;cellular biosynthetic process;cellular lipid metabolic process;single-organism process;organic substance biosynthetic process;single-organism metabolic process;single-organism biosynthetic process;organic substance metabolic process;phosphatidylethanolamine biosynthetic process;phospholipid metabolic process;lipid metabolic process;glycerolipid biosynthetic p…	6;4;4;2;4;3;4;3;7;5;4;5;2;3;1;7;2;5;5;5;3;5;3;3;5;4;4;6;	GO:0044464;GO:0005789;GO:0043229;GO:0005623;GO:0043227;GO:0005783;GO:0005737;GO:0031090;GO:0044432;GO:0016021;GO:0016020;GO:0044444;GO:0043226;GO:0031224;GO:0098588;GO:0042175;GO:0044446;GO:0044424;GO:0044425;GO:0043231;GO:0005622;GO:0005575;GO:0044422;GO:0012505;	cell part;endoplasmic reticulum membrane;intracellular organelle;cell;membrane-bounded organelle;endoplasmic reticulum;cytoplasm;organelle membrane;endoplasmic reticulum part;integral component of membrane;membrane;cytoplasmic part;organelle;intrinsic component of membrane;bounding membrane of organelle;nuclear outer membrane-endoplasmic reticulum membrane network;intracellular organelle part;int…	2;3;3;2;3;4;4;3;4;4;2;4;2;3;4;3;3;3;2;4;3;1;2;3;	GO:0003674;GO:0008374;GO:0016740;GO:0016746;GO:0016411;GO:0016747;GO:0042171;GO:0003824;GO:0003841;GO:0071617;GO:0047184;	molecular_function;O-acyltransferase activity;transferase activity;transferase activity, transferring acyl groups;acylglycerol O-acyltransferase activity;transferase activity, transferring acyl groups other than amino-acyl groups;lysophosphatidic acid acyltransferase activity;catalytic activity;1-acylglycerol-3-phosphate O-acyltransferase activity;lysophospholipid acyltransferase activity;1-acylg…	1;6;3;4;7;5;7;2;8;6;7;				IPR004299;	Membrane bound O-acyl transferase, MBOAT;		SPBC16A3.10	394	S	[S] Function unknown;
96976	Crypa1.estExt_fgenesh1_pm.C_10965	1.63589	0	1.65595	1.38328	0	1.32488	1.21553	0.0110111	UP										K14285	map03008;map03013;map03015;map05164;	Ribosome biogenesis in eukaryotes;RNA transport;mRNA surveillance pathway;Influenza A;	IPR018222;IPR032710;	Nuclear transport factor 2, eukaryote;NTF2-like domain;
72028	Crypa1.fgenesh1_pg.C_scaffold_5000651	0	1.61	0	2.3129	0	2.0771	nan	nan	-	GO:0030243;GO:0030245;GO:0044248;GO:0009251;GO:0044247;GO:0044264;GO:0044262;GO:0044260;GO:0071704;GO:0006073;GO:0044042;GO:0009987;GO:1901575;GO:0000272;GO:0008150;GO:0051273;GO:0008152;GO:0009056;GO:0009057;GO:0044275;GO:0044238;GO:0005975;GO:0051275;GO:0005976;GO:0016052;GO:0044237;GO:0043170;	cellulose metabolic process;cellulose catabolic process;cellular catabolic process;glucan catabolic process;cellular polysaccharide catabolic process;cellular polysaccharide metabolic process;cellular carbohydrate metabolic process;cellular macromolecule metabolic process;organic substance metabolic process;cellular glucan metabolic process;glucan metabolic process;cellular process;organic substa…	8;8;4;7;6;5;4;4;3;6;6;2;4;6;1;7;2;3;5;5;3;4;7;5;5;3;4;	GO:0044464;GO:0071944;GO:0005623;GO:0005618;GO:0030312;GO:0005575;GO:0005576;GO:0009277;	cell part;cell periphery;cell;cell wall;external encapsulating structure;cellular_component;extracellular region;fungal-type cell wall;	2;3;2;4;3;1;2;5;	GO:0015926;GO:0016798;GO:0003674;GO:0008422;GO:0003824;GO:0016787;GO:0004553;	glucosidase activity;hydrolase activity, acting on glycosyl bonds;molecular_function;beta-glucosidase activity;catalytic activity;hydrolase activity;hydrolase activity, hydrolyzing O-glycosyl compounds;	6;4;1;7;2;3;5;				IPR017853;	Glycoside hydrolase superfamily;		154248341	80.5	G	[G] Carbohydrate transport and metabolism	COG5309	Exo-beta-1,3-glucanase, GH17 family
344757	estExt_fgenesh1_pm.C_20221	0.164776	1.85163	0.137378	1.85016	0.193095	1.80296	0.08997	2.04e-07	DOWN				GO:0005737;GO:0043234;GO:0016020;GO:0032991;GO:0005829;GO:0044464;GO:0005623;GO:0005622;GO:0005575;GO:0044444;GO:0044424;	cytoplasm;protein complex;membrane;macromolecular complex;cytosol;cell part;cell;intracellular;cellular_component;cytoplasmic part;intracellular part;	4;3;2;2;5;2;2;3;1;4;3;	GO:0043169;GO:0035091;GO:0005543;GO:0008289;GO:0046872;GO:0003674;GO:0005488;GO:0043167;GO:0043168;	cation binding;phosphatidylinositol binding;phospholipid binding;lipid binding;metal ion binding;molecular_function;binding;ion binding;anion binding;	4;5;4;3;5;1;2;3;4;	K24781			IPR005013;IPR017986;IPR001680;IPR015943;IPR013320;IPR011993;IPR011989;IPR023362;IPR000409;	Dolichyl-diphosphooligosaccharide--protein glycosyltransferase 48kDa subunit;WD40-repeat-containing domain;WD40 repeat;WD40/YVTN repeat-like-containing domain;Concanavalin A-like lectin/glucanase domain;PH domain-like;Armadillo-like helical;PH-BEACH domain;BEACH domain;		Hs22044271	559	TU	[T] Signal transduction mechanisms;[U] Intracellular trafficking, secretion, and vesicular transport;
290467	estExt_Genewise1Plus.C_41862	0.128802	1.78622	0.129509	1.79584	0.122049	2.03757	0.06768	2.91e-05	DOWN													IPR002937;	Amine oxidase;		390948576	451	H	[H] Coenzyme transport and metabolism	COG1232	Protoporphyrinogen oxidase
329053	fgenesh1_pg.3__1291	0.678365	1.34285	0.600267	1.28557	0.702929	1.39002	0.49312	9.61e-05	DOWN	GO:0006457;GO:0051716;GO:0071470;GO:0009847;GO:0071214;GO:0032502;GO:0009987;GO:0006950;GO:0006970;GO:0009628;GO:0050896;GO:0033554;GO:0008150;	protein folding;cellular response to stimulus;cellular response to osmotic stress;spore germination;cellular response to abiotic stimulus;developmental process;cellular process;response to stress;response to osmotic stress;response to abiotic stimulus;response to stimulus;cellular response to stress;biological_process;	3;3;5;3;4;2;2;3;4;3;2;4;1;	GO:0043226;GO:0043229;GO:0043227;GO:0005739;GO:0005737;GO:0044424;GO:0043231;GO:0044464;GO:0005623;GO:0005622;GO:0005575;GO:0044444;	organelle;intracellular organelle;membrane-bounded organelle;mitochondrion;cytoplasm;intracellular part;intracellular membrane-bounded organelle;cell part;cell;intracellular;cellular_component;cytoplasmic part;	2;3;3;5;4;3;4;2;2;3;1;4;	GO:0035639;GO:0003674;GO:0005488;GO:0000166;GO:1901363;GO:1901265;GO:0001882;GO:0043168;GO:0043167;GO:0001883;GO:0032549;GO:0017076;GO:0005524;GO:0036094;GO:0030554;GO:0097367;GO:0097159;GO:0032559;GO:0032555;GO:0032550;GO:0032553;	purine ribonucleoside triphosphate binding;molecular_function;binding;nucleotide binding;heterocyclic compound binding;nucleoside phosphate binding;nucleoside binding;anion binding;ion binding;purine nucleoside binding;ribonucleoside binding;purine nucleotide binding;ATP binding;small molecule binding;adenyl nucleotide binding;carbohydrate derivative binding;organic cyclic compound binding;adenyl…	5;1;2;4;3;4;4;4;3;5;5;5;6;3;6;3;3;6;5;6;4;	K04043	map03018;map04212;map05152;	RNA degradation;Longevity regulating pathway - worm;Tuberculosis;	IPR029048;IPR018181;IPR029047;IPR012725;IPR013126;	Heat shock protein 70kD, C-terminal domain;Heat shock protein 70, conserved site;Heat shock protein 70kD, peptide-binding domain;Chaperone DnaK;Heat shock protein 70 family;		YJR045c	961	O	[O] Posttranslational modification, protein turnover, chaperones;
44797	Crypa1.e_gw1.5.627.1	0	0	0	6	0	0	nan	nan	-	GO:0008104;GO:2000243;GO:2000241;GO:0048468;GO:0061024;GO:0007165;GO:0044710;GO:0044711;GO:0040020;GO:0000003;GO:0070727;GO:0048869;GO:0045881;GO:0044091;GO:0045836;GO:0048518;GO:0006661;GO:0033036;GO:0003006;GO:0046488;GO:0072657;GO:0046486;GO:0010927;GO:0051704;GO:0044700;GO:0044703;GO:0044702;GO:0051094;GO:0010638;GO:0050789;GO:0051781;GO:0034293;GO:0051785;GO:0019637;GO:0022607;GO:0022603;GO:…	protein localization;positive regulation of reproductive process;regulation of reproductive process;cell development;membrane organization;signal transduction;single-organism metabolic process;single-organism biosynthetic process;regulation of meiotic nuclear division;reproduction;cellular macromolecule localization;cellular developmental process;positive regulation of sporulation resulting in fo…	4;3;3;4;4;4;3;4;5;2;4;4;5;4;5;2;7;3;3;7;5;5;4;2;3;3;3;3;5;2;4;4;5;4;4;4;5;2;5;4;5;3;2;3;4;4;3;3;3;3;3;1;5;2;5;6;4;4;5;2;5;4;3;5;5;5;3;7;4;2;3;2;4;3;7;6;5;3;2;5;5;2;4;4;4;4;4;4;6;6;4;4;6;4;4;4;4;4;4;5;2;3;4;4;3;4;5;5;5;5;4;3;4;3;4;3;8;4;4;2;3;5;4;3;4;3;3;5;3;5;4;4;6;4;3;	GO:0042764;GO:0042763;GO:0005942;GO:0005773;GO:0016020;GO:0005774;GO:1902494;GO:0098588;GO:1990234;GO:0043234;GO:0043231;GO:0005829;GO:0044425;GO:0044422;GO:0043229;GO:0043227;GO:0043226;GO:0044437;GO:0044446;GO:0044444;GO:0019898;GO:0005737;GO:0031090;GO:0061695;GO:0005628;GO:0044464;GO:0005623;GO:0005622;GO:0044424;GO:0098805;GO:0032991;GO:0005575;GO:0098796;	ascospore-type prospore;intracellular immature spore;phosphatidylinositol 3-kinase complex;vacuole;membrane;vacuolar membrane;catalytic complex;bounding membrane of organelle;transferase complex;protein complex;intracellular membrane-bounded organelle;cytosol;membrane part;organelle part;intracellular organelle;membrane-bounded organelle;organelle;vacuolar part;intracellular organelle part;cytopl…	4;3;4;5;2;4;4;4;5;3;4;5;2;2;3;3;2;4;3;4;3;4;3;6;3;2;2;3;3;3;2;1;3;	GO:1901363;GO:0016740;GO:0097367;GO:0003674;GO:0005488;GO:0035004;GO:1901265;GO:0032549;GO:0017076;GO:0043168;GO:0016303;GO:0016301;GO:0003824;GO:0036094;GO:0052742;GO:0016772;GO:0032559;GO:0032555;GO:0032550;GO:0032553;GO:0035639;GO:0005524;GO:0043167;GO:0030554;GO:0000166;GO:0016773;GO:0097159;GO:0001883;GO:0001882;	heterocyclic compound binding;transferase activity;carbohydrate derivative binding;molecular_function;binding;phosphatidylinositol 3-kinase activity;nucleoside phosphate binding;ribonucleoside binding;purine nucleotide binding;anion binding;1-phosphatidylinositol-3-kinase activity;kinase activity;catalytic activity;small molecule binding;phosphatidylinositol kinase activity;transferase activity, …	3;3;3;1;2;6;4;5;5;4;7;5;2;3;6;4;6;5;6;4;5;6;3;6;4;5;3;5;4;	K00914	map00562;map01100;map04070;map04140;map04145;map05152;	Inositol phosphate metabolism;Metabolic pathways;Phosphatidylinositol signaling system;Regulation of autophagy;Phagosome;Tuberculosis;	IPR016024;IPR011009;IPR002420;IPR018936;IPR001263;IPR000403;IPR000008;IPR015433;	Armadillo-type fold;Protein kinase-like domain;Phosphatidylinositol 3-kinase, C2 domain;Phosphatidylinositol 3/4-kinase, conserved site;Phosphoinositide 3-kinase, accessory (PIK) domain;Phosphatidylinositol 3-/4-kinase, catalytic domain;C2 domain;Phosphatidylinositol kinase;		Hs18589256	598	TU	[T] Signal transduction mechanisms;[U] Intracellular trafficking, secretion, and vesicular transport;
295632	estExt_Genewise1Plus.C_81697	0.516248	0.998944	0	1.94686	0.634196	1.90376	0.35584	0.0807737	DOWN				GO:0005737;GO:0044464;GO:0005623;GO:0005622;GO:0005575;GO:0044424;	cytoplasm;cell part;cell;intracellular;cellular_component;intracellular part;	4;2;2;3;1;3;	GO:0008757;GO:0003824;GO:0016740;GO:0016741;GO:0003674;GO:0030798;GO:0008168;	S-adenosylmethionine-dependent methyltransferase activity;catalytic activity;transferase activity;transferase activity, transferring one-carbon groups;molecular_function;trans-aconitate 2-methyltransferase activity;methyltransferase activity;	6;2;3;4;1;7;5;	K00598			IPR023149;IPR029063;	Trans-aconitate 2-methyltransferase, C-terminal;S-adenosyl-L-methionine-dependent methyltransferase;		92118408	265	C	[C] Energy production and conversion	COG4106	Trans-aconitate methyltransferase
347973	estExt_fgenesh1_pm.C_80375	0	0.97266	0	2.00027	0	3.02707	nan	nan	-				GO:0031224;GO:0016021;GO:0016020;GO:0005575;GO:0044425;	intrinsic component of membrane;integral component of membrane;membrane;cellular_component;membrane part;	3;4;2;1;2;	GO:0000166;GO:0035639;GO:0003674;GO:0005488;GO:0016887;GO:0001883;GO:1901363;GO:0001882;GO:0043168;GO:0042626;GO:0016820;GO:0042623;GO:0043167;GO:0015399;GO:1901265;GO:0032549;GO:0017076;GO:0022804;GO:0016787;GO:0005215;GO:0017111;GO:0036094;GO:0003824;GO:0016818;GO:0030554;GO:0097367;GO:0097159;GO:0043492;GO:0016817;GO:0032550;GO:0016462;GO:0022857;GO:0032559;GO:0005524;GO:0032555;GO:0015405;GO:…	nucleotide binding;purine ribonucleoside triphosphate binding;molecular_function;binding;ATPase activity;purine nucleoside binding;heterocyclic compound binding;nucleoside binding;anion binding;ATPase activity, coupled to transmembrane movement of substances;hydrolase activity, acting on acid anhydrides, catalyzing transmembrane movement of substances;ATPase activity, coupled;ion binding;primary …	4;5;1;2;8;5;3;4;4;6;5;9;3;5;4;5;5;4;3;2;7;3;2;5;6;3;3;10;4;6;6;3;6;6;5;6;4;	K08711	map02010;	ABC transporters;	IPR017871;IPR003593;IPR003439;IPR013525;IPR010929;IPR029481;IPR034001;IPR027417;IPR034003;	ABC transporter, conserved site;AAA+ ATPase domain;ABC transporter-like;ABC-2 type transporter;CDR ABC transporter;ABC-transporter extracellular N-terminal domain;ATP-binding cassette transporter, PDR-like subfamily G, domain 1;P-loop containing nucleoside triphosphate hydrolase;ATP-binding cassette transporter, PDR-like subfamily G, domain 2;		YOR153w	1414	Q	[Q] Secondary metabolites biosynthesis, transport and catabolism;
357178	estExt_fgenesh1_kg.C_60294	0	3.01207	0	2.67623	0	0.311707	nan	nan	-										K22684			IPR029030;	Caspase-like domain;		SPCC1840.04	395	DO	[D] Cell cycle control, cell division, chromosome partitioning;[O] Posttranslational modification, protein turnover, chaperones;
89178	Crypa1.estExt_Genewise1Plus.C_21998	0.961817	1.1158	0.740381	1.15189	0.862215	1.1679	0.74643	0.0116065	DOWN	GO:0043170;GO:1901575;GO:0071704;GO:0008150;GO:0008152;GO:0000272;GO:0009056;GO:0009057;GO:0044238;GO:0005975;GO:0005976;GO:0016052;	macromolecule metabolic process;organic substance catabolic process;organic substance metabolic process;biological_process;metabolic process;polysaccharide catabolic process;catabolic process;macromolecule catabolic process;primary metabolic process;carbohydrate metabolic process;polysaccharide metabolic process;carbohydrate catabolic process;	4;4;3;1;2;6;3;5;3;4;5;5;	GO:0000324;GO:0000323;GO:0000322;GO:0044464;GO:0043229;GO:0043227;GO:0043226;GO:0005737;GO:0005773;GO:0043231;GO:0005623;GO:0005622;GO:0005575;GO:0044444;GO:0044424;	fungal-type vacuole;lytic vacuole;storage vacuole;cell part;intracellular organelle;membrane-bounded organelle;organelle;cytoplasm;vacuole;intracellular membrane-bounded organelle;cell;intracellular;cellular_component;cytoplasmic part;intracellular part;	7;6;6;2;3;3;2;4;5;4;2;3;1;4;3;	GO:0016787;GO:0030247;GO:0016798;GO:0003674;GO:0005488;GO:2001070;GO:0015926;GO:0030246;GO:0003824;GO:0001871;GO:0004553;GO:0004339;	hydrolase activity;polysaccharide binding;hydrolase activity, acting on glycosyl bonds;molecular_function;binding;starch binding;glucosidase activity;carbohydrate binding;catalytic activity;pattern binding;hydrolase activity, hydrolyzing O-glycosyl compounds;glucan 1,4-alpha-glucosidase activity;	3;4;4;1;2;5;6;3;2;3;5;7;	K01178	map00500;map01100;	Starch and sucrose metabolism;Metabolic pathways;	IPR013783;IPR013784;IPR034836;IPR000165;IPR008291;IPR002044;IPR011613;IPR008928;	Immunoglobulin-like fold;Carbohydrate-binding-like fold;Glucoamylase, CBM20 domain;Glucoamylase;Glucoamylase, starch-binding;Carbohydrate binding module family 20;Glycoside hydrolase family 15/Phosphorylase b kinase regulatory chain family;Six-hairpin glycosidase-like;		470183468	153	G	[G] Carbohydrate transport and metabolism	COG3387	Glucoamylase (glucan-1,4-alpha-glucosidase), GH15 family
329136	fgenesh1_pg.3__1374	0	1.92758	0	2.19418	0	1.87823	nan	nan	-													IPR002938;IPR023753;	FAD-binding domain;FAD/NAD(P)-binding domain;		284045579	172	HC	[H] Coenzyme transport and metabolism [C] Energy production and conversion	COG0654	2-polyprenyl-6-methoxyphenol hydroxylase and related FAD-dependent oxidoreductases
352939	estExt_fgenesh1_pg.C_70715	0.136918	1.6721	0	2.36528	0.0794486	1.74625	0.05612	0.00774054	DOWN													IPR003819;	TauD/TfdA-like domain;		481850529	136	Q	[Q] Secondary metabolites biosynthesis, transport and catabolism	COG2175	Taurine dioxygenase, alpha-ketoglutarate-dependent
357176	estExt_fgenesh1_kg.C_60292	0.0711464	1.95882	0.0185	1.83864	0.0477756	2.06512	0.02344	9.13e-06	DOWN	GO:0006732;GO:0006733;GO:1901661;GO:0044249;GO:0009108;GO:0044281;GO:0044283;GO:0044699;GO:0044710;GO:0051186;GO:1901006;GO:1901004;GO:1901663;GO:0051188;GO:0071704;GO:0006744;GO:0006743;GO:1901576;GO:0009987;GO:0009058;GO:0044711;GO:0008150;GO:0008152;GO:0042180;GO:0042181;GO:0044763;GO:0044237;	coenzyme metabolic process;oxidoreduction coenzyme metabolic process;quinone metabolic process;cellular biosynthetic process;coenzyme biosynthetic process;small molecule metabolic process;small molecule biosynthetic process;single-organism process;single-organism metabolic process;cofactor metabolic process;ubiquinone-6 biosynthetic process;ubiquinone-6 metabolic process;quinone biosynthetic proc…	5;6;5;4;6;4;5;2;3;4;8;7;6;5;3;7;6;4;2;3;4;1;2;4;5;3;3;	GO:0016020;GO:0031974;GO:0043229;GO:0043227;GO:0043226;GO:0005737;GO:0005575;GO:0005739;GO:0005759;GO:0044425;GO:0070469;GO:0043231;GO:0043233;GO:0044464;GO:0005623;GO:0005622;GO:0044446;GO:0070013;GO:0044444;GO:0044429;GO:0044424;GO:0044422;	membrane;membrane-enclosed lumen;intracellular organelle;membrane-bounded organelle;organelle;cytoplasm;cellular_component;mitochondrion;mitochondrial matrix;membrane part;respiratory chain;intracellular membrane-bounded organelle;organelle lumen;cell part;cell;intracellular;intracellular organelle part;intracellular organelle lumen;cytoplasmic part;mitochondrial part;intracellular part;organelle…	2;2;3;3;2;4;1;5;5;2;3;4;3;2;2;3;3;4;4;4;3;2;	GO:0003674;GO:0016491;GO:0003954;GO:0016651;GO:0003824;	molecular_function;oxidoreductase activity;NADH dehydrogenase activity;oxidoreductase activity, acting on NAD(P)H;catalytic activity;	1;3;5;4;2;	K03953	map00190;map01100;map04932;map05010;map05012;map05016;	Oxidative phosphorylation;Metabolic pathways;Non-alcoholic fatty liver disease (NAFLD);Alzheimer's disease;Parkinson's disease;Huntington's disease;	IPR016040;	NAD(P)-binding domain;		Hs6681764	182	C	[C] Energy production and conversion;
49307	Crypa1.e_gw1.8.4.1	0	0.11017	0	1.06551	0	4.82432	nan	nan	-							GO:0003824;GO:0016740;GO:0003674;GO:0016491;	catalytic activity;transferase activity;molecular_function;oxidoreductase activity;	2;3;1;3;				IPR014043;IPR020841;IPR016039;IPR009081;IPR020801;IPR020843;IPR020806;IPR020807;IPR018201;IPR014030;IPR014031;IPR013968;IPR011032;IPR032821;IPR016035;IPR016040;IPR016036;	Acyl transferase;Polyketide synthase, beta-ketoacyl synthase domain;Thiolase-like;Phosphopantetheine binding ACP domain;Polyketide synthase, acyl transferase domain;Polyketide synthase, enoylreductase domain;Polyketide synthase, phosphopantetheine-binding domain;Polyketide synthase, dehydratase domain;Beta-ketoacyl synthase, active site;Beta-ketoacyl synthase, N-terminal;Beta-ketoacyl synthase, C…		254788222	729	Q	[Q] Secondary metabolites biosynthesis, transport and catabolism	COG3321	Acyl transferase domain in polyketide synthase (PKS) enzymes
236725	gw1.6.1977.1	1.27249	0.320983	1.46499	0.423241	1.63589	0.882397	2.68863	0.0105643	UP	GO:0022607;GO:0061572;GO:0043933;GO:0008104;GO:0030036;GO:0051128;GO:0061024;GO:0007009;GO:0007163;GO:0023052;GO:0007165;GO:0035556;GO:1990778;GO:0044802;GO:0050789;GO:0071840;GO:0051716;GO:0072659;GO:0016049;GO:0030952;GO:0071822;GO:0030950;GO:0040008;GO:0010256;GO:0016043;GO:0065007;GO:0044699;GO:0040007;GO:0051641;GO:0090002;GO:0034613;GO:0006996;GO:0009987;GO:0030029;GO:0007015;GO:0051017;GO:…	cellular component assembly;actin filament bundle organization;macromolecular complex subunit organization;protein localization;actin cytoskeleton organization;regulation of cellular component organization;membrane organization;plasma membrane organization;establishment or maintenance of cell polarity;signaling;signal transduction;intracellular signal transduction;protein localization to cell per…	4;7;4;4;5;4;4;5;4;2;4;5;6;4;2;2;3;6;3;5;5;6;3;4;3;2;2;2;3;6;5;4;2;4;6;5;4;6;3;4;4;4;1;5;4;4;3;2;3;5;7;3;3;5;5;6;2;4;3;4;3;5;5;4;	GO:0044464;GO:0016020;GO:0005886;GO:0071944;GO:0005623;GO:0005622;GO:0005575;	cell part;membrane;plasma membrane;cell periphery;cell;intracellular;cellular_component;	2;2;3;3;2;3;1;	GO:0003674;GO:1901981;GO:0008289;GO:0043168;GO:0005543;GO:0043167;GO:1902936;GO:0005546;GO:0046625;GO:0035091;GO:0005488;	molecular_function;phosphatidylinositol phosphate binding;lipid binding;anion binding;phospholipid binding;ion binding;phosphatidylinositol bisphosphate binding;phosphatidylinositol-4,5-bisphosphate binding;sphingolipid binding;phosphatidylinositol binding;binding;	1;6;3;4;4;3;7;8;4;5;2;				IPR027267;IPR033191;IPR001849;IPR011993;	Arfaptin homology (AH) domain/BAR domain;Phosphatidylinositol 4,5-bisphosphate-binding protein Slm1/Slm2;Pleckstrin homology domain;PH domain-like;
357633	estExt_fgenesh1_kg.C_70323	0	1.87498	0	1.8165	0	2.30852	nan	nan	-
285202	estExt_Genewise1Plus.C_12487	0.128655	1.21023	0.895941	1.80463	0.183862	1.77668	0.25221	0.0190267	DOWN	GO:0044237;GO:0019752;GO:0090304;GO:0044249;GO:0034641;GO:0006807;GO:0044281;GO:0034645;GO:0034660;GO:0043170;GO:1901360;GO:1901576;GO:0044710;GO:0044260;GO:0006520;GO:0043043;GO:0043038;GO:0043604;GO:0071704;GO:0010467;GO:0006421;GO:0044699;GO:0044267;GO:0006139;GO:0009987;GO:0006725;GO:0009058;GO:0009059;GO:0008150;GO:0008152;GO:0043436;GO:0044271;GO:0046483;GO:0016070;GO:0044238;GO:1901564;GO:…	cellular metabolic process;carboxylic acid metabolic process;nucleic acid metabolic process;cellular biosynthetic process;cellular nitrogen compound metabolic process;nitrogen compound metabolic process;small molecule metabolic process;cellular macromolecule biosynthetic process;ncRNA metabolic process;macromolecule metabolic process;organic cyclic compound metabolic process;organic substance bio…	3;6;5;4;4;3;4;5;6;4;4;4;3;4;4;6;5;6;3;5;8;2;5;4;2;4;3;5;1;2;5;5;4;5;3;4;5;4;4;7;6;5;7;3;5;6;	GO:0005737;GO:0005829;GO:0044464;GO:0005623;GO:0005622;GO:0005575;GO:0044444;GO:0044424;	cytoplasm;cytosol;cell part;cell;intracellular;cellular_component;cytoplasmic part;intracellular part;	4;5;2;2;3;1;4;3;	GO:0003676;GO:0032550;GO:0035639;GO:0003674;GO:1901363;GO:0001882;GO:0004812;GO:0004816;GO:0097367;GO:0043167;GO:0032549;GO:0005524;GO:0043168;GO:0000166;GO:0001883;GO:1901265;GO:0036094;GO:0032555;GO:0017076;GO:0016874;GO:0016875;GO:0016876;GO:0030554;GO:0097159;GO:0003824;GO:0032559;GO:0032553;GO:0005488;	nucleic acid binding;purine ribonucleoside binding;purine ribonucleoside triphosphate binding;molecular_function;heterocyclic compound binding;nucleoside binding;aminoacyl-tRNA ligase activity;asparagine-tRNA ligase activity;carbohydrate derivative binding;ion binding;ribonucleoside binding;ATP binding;anion binding;nucleotide binding;purine nucleoside binding;nucleoside phosphate binding;small m…	4;6;5;1;3;4;6;7;3;3;5;6;4;4;5;4;3;5;5;3;4;5;6;3;2;6;4;2;	K01893	map00970;	Aminoacyl-tRNA biosynthesis;	IPR012340;IPR006195;IPR004364;IPR002312;IPR004522;	Nucleic acid-binding, OB-fold;Aminoacyl-tRNA synthetase, class II;Aminoacyl-tRNA synthetase, class II (D/K/N);Aspartyl/Asparaginyl-tRNA synthetase, class IIb;Asparagine-tRNA ligase;		YHR019c	567	J	[J] Translation, ribosomal structure and biogenesis;
289028	estExt_Genewise1Plus.C_32696	0.423997	1.01183	2.21945	1.1409	0.089515	1.11431	0.83653	0.801434	DOWN				GO:0043229;GO:0043227;GO:0043226;GO:0005737;GO:0005739;GO:0043231;GO:0044464;GO:0005623;GO:0005622;GO:0005575;GO:0044444;GO:0044424;	intracellular organelle;membrane-bounded organelle;organelle;cytoplasm;mitochondrion;intracellular membrane-bounded organelle;cell part;cell;intracellular;cellular_component;cytoplasmic part;intracellular part;	3;3;2;4;5;4;2;2;3;1;4;3;	GO:0003674;GO:0005488;GO:0043169;GO:0016407;GO:0043167;GO:0016740;GO:0016746;GO:0016747;GO:0003988;GO:0016453;GO:0003985;GO:0003824;GO:0046872;GO:0016408;	molecular_function;binding;cation binding;acetyltransferase activity;ion binding;transferase activity;transferase activity, transferring acyl groups;transferase activity, transferring acyl groups other than amino-acyl groups;acetyl-CoA C-acyltransferase activity;C-acetyltransferase activity;acetyl-CoA C-acetyltransferase activity;catalytic activity;metal ion binding;C-acyltransferase activity;	1;2;4;6;3;3;4;5;7;7;8;2;5;6;	K00626	map00071;map00072;map00280;map00310;map00362;map00380;map00620;map00630;map00640;map00650;map00720;map00900;map01100;map01110;map01120;map01130;map01200;map01212;map02020;	Fatty acid degradation;Synthesis and degradation of ketone bodies;"Valine, leucine and isoleucine degradation";Lysine degradation;Benzoate degradation;Tryptophan metabolism;Pyruvate metabolism;Glyoxylate and dicarboxylate metabolism;Propanoate metabolism;Butanoate metabolism;Carbon fixation pathways in prokaryotes;Terpenoid backbone biosynthesis;Metabolic pathways;Biosynthesis of secondary metabo…	IPR020615;IPR020617;IPR020616;IPR020610;IPR016039;IPR002155;	Thiolase, acyl-enzyme intermediate active site;Thiolase, C-terminal;Thiolase, N-terminal;Thiolase, active site;Thiolase-like;Thiolase;		Hs4557237	414	I	[I] Lipid transport and metabolism;
321320	fgenesh1_kg.3__59__0_0_EXTA2700.b1_CCBH_CCBI_EXTA	1.07697	0.850049	0.994116	0.773056	1.02505	1.28075	1.06622	0.708871	UP													IPR013096;IPR011051;IPR014710;	Cupin 2, conserved barrel;RmlC-like cupin domain;RmlC-like jelly roll fold;		334145276	81.3	R	[R] General function prediction only	COG1917	Cupin domain protein related to quercetin dioxygenase
324438	fgenesh1_kg.9__120__2313_1_CCBH_CCBI_EXTA	0.0223284	2.08698	0.00681528	2.02515	0	1.85873	0.00732	0.00019468	DOWN	GO:0009167;GO:0044281;GO:0009161;GO:1901360;GO:0044710;GO:0071704;GO:0009199;GO:0022900;GO:0022904;GO:0009205;GO:0046034;GO:0046128;GO:0055114;GO:0046483;GO:1901564;GO:0006163;GO:0019637;GO:0009144;GO:0006807;GO:0044699;GO:0006119;GO:0009150;GO:0008150;GO:0008152;GO:0015980;GO:0044763;GO:0006753;GO:0016310;GO:0034641;GO:0009123;GO:0009126;GO:0009259;GO:0006139;GO:0042278;GO:0009141;GO:0009987;GO:…	purine ribonucleoside monophosphate metabolic process;small molecule metabolic process;ribonucleoside monophosphate metabolic process;organic cyclic compound metabolic process;single-organism metabolic process;organic substance metabolic process;ribonucleoside triphosphate metabolic process;electron transport chain;respiratory electron transport chain;purine ribonucleoside triphosphate metabolic …	8;4;7;4;3;3;7;4;5;8;8;7;4;4;4;6;4;7;3;2;5;7;1;2;4;3;5;6;4;6;7;6;4;6;6;2;4;4;4;6;3;5;4;4;5;6;5;6;7;6;3;5;5;4;	GO:0031975;GO:0016021;GO:0016020;GO:1902495;GO:1902494;GO:0031967;GO:0031966;GO:0043234;GO:0043231;GO:0044429;GO:0044425;GO:0044422;GO:0044464;GO:0043229;GO:0043227;GO:0043226;GO:1990351;GO:0044424;GO:0044446;GO:0044444;GO:1990204;GO:0031224;GO:0005737;GO:0031090;GO:0005739;GO:0044455;GO:0019866;GO:0005623;GO:0005622;GO:0005743;GO:0005740;GO:0005746;GO:0070469;GO:0098803;GO:0070069;GO:0098800;GO:…	envelope;integral component of membrane;membrane;transmembrane transporter complex;catalytic complex;organelle envelope;mitochondrial membrane;protein complex;intracellular membrane-bounded organelle;mitochondrial part;membrane part;organelle part;cell part;intracellular organelle;membrane-bounded organelle;organelle;transporter complex;intracellular part;intracellular organelle part;cytoplasmic …	3;4;2;4;4;4;4;3;4;4;2;2;2;3;3;2;4;3;3;4;3;3;4;3;5;3;4;2;3;5;5;4;3;4;4;4;5;2;4;1;3;4;				K00417	map00190;map01100;map04260;map04932;map05010;map05012;map05016;	Oxidative phosphorylation;Metabolic pathways;Cardiac muscle contraction;Non-alcoholic fatty liver disease (NAFLD);Alzheimer's disease;Parkinson's disease;Huntington's disease;	IPR003197;	Cytochrome b-c1 complex subunit 7;		SPCC737.02c	130	C	[C] Energy production and conversion;
357376	estExt_fgenesh1_kg.C_70053	0	1.80582	0.370483	2.47654	0.290134	1.05703	0.18559	0.0716876	DOWN										K12667	map00510;map00513;map01100;map04141;	N-Glycan biosynthesis;Various types of N-glycan biosynthesis;Metabolic pathways;Protein processing in endoplasmic reticulum;	IPR008814;	Dolichyl-diphosphooligosaccharide--protein glycosyltransferase subunit Swp1;		SPCC553.06	70.5	O	[O] Posttranslational modification, protein turnover, chaperones;
325125	fgenesh1_pg.1__201	1.97008	0	0.210538	0.75117	2.31119	0.757024	1.98551	0.441587	UP	GO:0006139;GO:0090304;GO:0044249;GO:0044237;GO:0034645;GO:1901576;GO:0043170;GO:1901360;GO:0032774;GO:1901362;GO:0006360;GO:0010467;GO:0097659;GO:0018130;GO:0016070;GO:0009987;GO:0006725;GO:0044260;GO:0071704;GO:0009058;GO:0009059;GO:0008150;GO:0034654;GO:0044271;GO:0008152;GO:0046483;GO:0044238;GO:0034641;GO:0006807;GO:0006351;GO:0019438;	nucleobase-containing compound metabolic process;nucleic acid metabolic process;cellular biosynthetic process;cellular metabolic process;cellular macromolecule biosynthetic process;organic substance biosynthetic process;macromolecule metabolic process;organic cyclic compound metabolic process;RNA biosynthetic process;organic cyclic compound biosynthetic process;transcription from RNA polymerase I…	4;5;4;3;5;4;4;4;6;5;7;5;7;5;5;2;4;4;3;3;5;1;5;5;2;4;3;4;3;6;5;	GO:0030880;GO:0044464;GO:0031974;GO:0043229;GO:0043228;GO:0043227;GO:0043226;GO:0005736;GO:0031981;GO:0005730;GO:0005634;GO:0061695;GO:0044452;GO:1902494;GO:0055029;GO:0044446;GO:1990234;GO:0043234;GO:0032991;GO:0043231;GO:0043232;GO:0043233;GO:0000428;GO:0005623;GO:0005622;GO:0005575;GO:0070013;GO:0044428;GO:0044424;GO:0044422;	RNA polymerase complex;cell part;membrane-enclosed lumen;intracellular organelle;non-membrane-bounded organelle;membrane-bounded organelle;organelle;DNA-directed RNA polymerase I complex;nuclear lumen;nucleolus;nucleus;transferase complex, transferring phosphorus-containing groups;nucleolar part;catalytic complex;nuclear DNA-directed RNA polymerase complex;intracellular organelle part;transferase…	4;2;2;3;3;3;2;6;5;5;5;6;5;4;5;3;5;3;2;4;4;3;5;2;3;1;4;4;3;2;	GO:0003674;GO:0003677;GO:0034062;GO:0016740;GO:1901363;GO:0003676;GO:0003899;GO:0016779;GO:0097159;GO:0003824;GO:0016772;GO:0005488;	molecular_function;DNA binding;RNA polymerase activity;transferase activity;heterocyclic compound binding;nucleic acid binding;DNA-directed RNA polymerase activity;nucleotidyltransferase activity;organic cyclic compound binding;catalytic activity;transferase activity, transferring phosphorus-containing groups;binding;	1;5;6;3;3;4;7;5;3;2;4;2;	K03005	map00230;map00240;map01100;map03020;	Purine metabolism;Pyrimidine metabolism;Metabolic pathways;RNA polymerase;	IPR009668;	RNA polymerase I associated factor, A49-like;		SPAC2F3.03c	110	K	[K] Transcription;
237146	gw1.4.2516.1	0	0	0	6	0	0	nan	nan	-										K24970			IPR006994;IPR011990;	Transcription factor 25;Tetratricopeptide-like helical domain;		SPAC17G6.18	111	S	[S] Function unknown;
251390	e_gw1.2.833.1	0.618944	1.36089	0.393634	1.8656	0	1.76093	0.30454	0.0126851	DOWN										K17438
346194	estExt_fgenesh1_pm.C_40635	1.89932	0.714439	0.514765	0.806411	1.18309	0.881972	1.49706	0.378804	UP	GO:0044237;GO:0044699;GO:0044710;GO:0071704;GO:0006629;GO:0009987;GO:0008150;GO:0008152;GO:0044238;GO:0006796;GO:0006793;	cellular metabolic process;single-organism process;single-organism metabolic process;organic substance metabolic process;lipid metabolic process;cellular process;biological_process;metabolic process;primary metabolic process;phosphate-containing compound metabolic process;phosphorus metabolic process;	3;2;3;3;4;2;1;2;3;5;4;	GO:0005737;GO:0044464;GO:0005623;GO:0005622;GO:0005575;GO:0044424;	cytoplasm;cell part;cell;intracellular;cellular_component;intracellular part;	4;2;2;3;1;3;	GO:0004175;GO:0042578;GO:0003674;GO:0008233;GO:0008081;GO:0070001;GO:0016787;GO:0016788;GO:0003824;GO:0070011;GO:0004190;	endopeptidase activity;phosphoric ester hydrolase activity;molecular_function;peptidase activity;phosphoric diester hydrolase activity;aspartic-type peptidase activity;hydrolase activity;hydrolase activity, acting on ester bonds;catalytic activity;peptidase activity, acting on L-amino acid peptides;aspartic-type endopeptidase activity;	6;5;1;4;6;6;3;4;2;5;7;	K06653	map04111;	Cell cycle - yeast;	IPR002110;IPR017946;IPR020683;IPR030395;IPR001995;IPR004331;	Ankyrin repeat;PLC-like phosphodiesterase, TIM beta/alpha-barrel domain;Ankyrin repeat-containing domain;Glycerophosphodiester phosphodiesterase domain;Peptidase A2A, retrovirus, catalytic;SPX domain;		YGR233c_2	189	R	[R] General function prediction only;
48364	Crypa1.e_gw1.7.1373.1	0	0	0	2.96338	0	3.03662	nan	nan	-	GO:0009218;GO:0009165;GO:0044281;GO:0009161;GO:0046134;GO:1901362;GO:0046131;GO:1901360;GO:0044710;GO:0044711;GO:0044206;GO:0009199;GO:0010138;GO:0009201;GO:0046036;GO:0009209;GO:0009208;GO:0009174;GO:0009173;GO:0042455;GO:0046483;GO:0044211;GO:1901564;GO:1901566;GO:0019438;GO:0009163;GO:0009148;GO:0009141;GO:0009142;GO:0009147;GO:0006807;GO:1901576;GO:0046132;GO:0019637;GO:0018130;GO:0006221;GO:…	pyrimidine ribonucleotide metabolic process;nucleotide biosynthetic process;small molecule metabolic process;ribonucleoside monophosphate metabolic process;pyrimidine nucleoside biosynthetic process;organic cyclic compound biosynthetic process;pyrimidine ribonucleoside metabolic process;organic cyclic compound metabolic process;single-organism metabolic process;single-organism biosynthetic proces…	7;6;4;7;7;5;7;4;3;4;8;7;8;7;8;8;8;8;8;7;4;8;4;5;5;6;7;6;6;7;3;4;8;4;5;7;7;7;1;2;5;5;5;7;5;6;6;6;6;5;3;5;4;4;7;6;6;2;6;4;9;2;4;7;4;5;7;4;6;6;6;3;8;5;3;9;8;3;6;5;6;3;5;4;5;4;5;	GO:0043231;GO:0005829;GO:0044424;GO:0043229;GO:0043227;GO:0043226;GO:0005737;GO:0044444;GO:0005634;GO:0044464;GO:0005623;GO:0005622;GO:0005575;	intracellular membrane-bounded organelle;cytosol;intracellular part;intracellular organelle;membrane-bounded organelle;organelle;cytoplasm;cytoplasmic part;nucleus;cell part;cell;intracellular;cellular_component;	4;5;3;3;3;2;4;4;5;2;2;3;1;	GO:0000166;GO:0017076;GO:0097367;GO:0003674;GO:0005488;GO:1901265;GO:1901363;GO:0032549;GO:0005524;GO:0016301;GO:0004849;GO:0003824;GO:0032559;GO:0032555;GO:0032550;GO:0032553;GO:0035639;GO:0016740;GO:0043167;GO:0030554;GO:0016772;GO:0097159;GO:0019206;GO:0019205;GO:0001883;GO:0001882;GO:0036094;GO:0043168;	nucleotide binding;purine nucleotide binding;carbohydrate derivative binding;molecular_function;binding;nucleoside phosphate binding;heterocyclic compound binding;ribonucleoside binding;ATP binding;kinase activity;uridine kinase activity;catalytic activity;adenyl ribonucleotide binding;purine ribonucleotide binding;purine ribonucleoside binding;ribonucleotide binding;purine ribonucleoside triphos…	4;5;3;1;2;4;3;5;6;5;8;2;6;5;6;4;5;3;3;6;4;3;7;6;5;4;3;4;				IPR027417;	P-loop containing nucleoside triphosphate hydrolase;		SPAC227.14	150	FH	[F] Nucleotide transport and metabolism;[H] Coenzyme transport and metabolism;
278481	estExt_Genewise1.C_51833	1.42069	0.62922	1.83413	0.0577973	1.34088	0.717285	3.27258	0.0144036	UP													IPR011011;IPR001965;IPR019787;IPR013083;IPR019786;	Zinc finger, FYVE/PHD-type;Zinc finger, PHD-type;Zinc finger, PHD-finger;Zinc finger, RING/FYVE/PHD-type;Zinc finger, PHD-type, conserved site;		At1g33420	59.7	R	[R] General function prediction only;
320503	fgenesh1_kg.1__583__2915_1_CCBH_CCBI_EXTA	6	0	0	0	0	0	nan	nan	-													IPR011992;	EF-hand domain pair;		Hs4757902	63.9	ZD	[Z] Cytoskeleton;[D] Cell cycle control, cell division, chromosome partitioning;
278487	estExt_Genewise1.C_51850	0.0999221	1.6607	0.237161	2.11168	0.0884987	1.80204	0.07635	0.000264951	DOWN	GO:0019220;GO:0080090;GO:0019222;GO:1901891;GO:1901892;GO:1901893;GO:0048583;GO:0034047;GO:0007165;GO:0071840;GO:0000910;GO:0051716;GO:0045786;GO:0045787;GO:0009968;GO:0009966;GO:0051246;GO:0044092;GO:0048518;GO:0048519;GO:0007088;GO:0048585;GO:0051056;GO:0060255;GO:1903438;GO:0051058;GO:0010974;GO:1902410;GO:1902413;GO:1902412;GO:0044700;GO:0000916;GO:0000917;GO:0019538;GO:0051783;GO:0051782;GO:…	regulation of phosphate metabolic process;regulation of primary metabolic process;regulation of metabolic process;regulation of cell septum assembly;negative regulation of cell septum assembly;positive regulation of cell septum assembly;regulation of response to stimulus;regulation of protein phosphatase type 2A activity;signal transduction;cellular component organization or biogenesis;cytokinesi…	6;4;3;4;5;4;3;8;4;2;5;3;4;4;4;4;5;4;2;2;6;3;6;4;7;6;6;6;6;6;3;7;6;4;5;4;4;7;4;4;6;5;4;5;5;6;4;3;2;2;3;4;4;3;3;6;5;5;1;6;2;5;7;5;7;5;7;6;2;5;7;7;5;6;6;7;4;4;3;2;6;3;4;6;5;4;5;6;6;6;4;5;3;5;5;2;5;5;4;6;4;5;5;6;4;6;4;5;2;3;5;5;5;5;5;5;5;5;6;5;3;7;4;7;6;6;6;4;5;3;3;4;3;5;4;7;3;3;3;	GO:1902494;GO:0043234;GO:0000159;GO:0005829;GO:0044424;GO:0044422;GO:0043232;GO:0043229;GO:0043228;GO:0043226;GO:0005856;GO:0044430;GO:0044446;GO:0044444;GO:0005737;GO:0008287;GO:0044464;GO:0005623;GO:0005622;GO:1903293;GO:0072686;GO:0015630;GO:0005819;GO:0032991;GO:0005575;	catalytic complex;protein complex;protein phosphatase type 2A complex;cytosol;intracellular part;organelle part;intracellular non-membrane-bounded organelle;intracellular organelle;non-membrane-bounded organelle;organelle;cytoskeleton;cytoskeletal part;intracellular organelle part;cytoplasmic part;cytoplasm;protein serine/threonine phosphatase complex;cell part;cell;intracellular;phosphatase comp…	4;3;4;5;3;2;4;3;3;2;5;4;3;4;4;3;2;2;3;5;6;6;5;2;1;	GO:0098772;GO:0003674;GO:0019888;GO:0019208;GO:0008601;GO:0030234;	molecular function regulator;molecular_function;protein phosphatase regulator activity;phosphatase regulator activity;protein phosphatase type 2A regulator activity;enzyme regulator activity;	2;1;5;4;6;3;	K04354	map03015;map04071;map04111;map04151;map04152;map04261;map04390;map04391;map04530;map04728;map05142;map05160;	mRNA surveillance pathway;Sphingolipid signaling pathway;Cell cycle - yeast;PI3K-Akt signaling pathway;AMPK signaling pathway;Adrenergic signaling in cardiomyocytes;Hippo signaling pathway;Hippo signaling pathway - fly;Tight junction;Dopaminergic synapse;Chagas disease (American trypanosomiasis);Hepatitis C;	IPR017986;IPR001680;IPR015943;IPR019775;IPR018067;IPR000009;	WD40-repeat-containing domain;WD40 repeat;WD40/YVTN repeat-like-containing domain;WD40 repeat, conserved site;Protein phosphatase 2A regulatory subunit PR55, conserved site;Protein phosphatase 2A regulatory subunit PR55;		SPAC227.07c	666	T	[T] Signal transduction mechanisms;
91631	Crypa1.estExt_Genewise1Plus.C_41747	0.0437416	1.88998	0	1.97078	0	2.09549	0.02203	nan	DOWN	GO:0019321;GO:0019323;GO:0046365;GO:0051167;GO:0044281;GO:0044282;GO:0044699;GO:0044712;GO:1901576;GO:0044710;GO:0019568;GO:0009056;GO:0019566;GO:0071704;GO:1901575;GO:0009987;GO:0019569;GO:0046373;GO:0009058;GO:0044711;GO:0008150;GO:0008152;GO:0044723;GO:0090407;GO:0044724;GO:0044238;GO:0005975;GO:1901137;GO:0005996;GO:1901135;GO:0016052;GO:0044237;GO:1901159;GO:0006796;GO:0019572;GO:0006793;GO:…	pentose metabolic process;pentose catabolic process;monosaccharide catabolic process;xylulose 5-phosphate metabolic process;small molecule metabolic process;small molecule catabolic process;single-organism process;single-organism catabolic process;organic substance biosynthetic process;single-organism metabolic process;arabinose catabolic process;catabolic process;arabinose metabolic process;orga…	6;7;6;5;4;5;2;4;4;3;8;3;7;3;4;2;4;8;3;4;1;2;4;5;5;3;4;5;5;4;5;3;6;5;9;4;4;3;				GO:0003674;GO:0000166;GO:1901363;GO:0016491;GO:0046914;GO:0008270;GO:0043167;GO:0050019;GO:0046872;GO:0043169;GO:1901265;GO:0036094;GO:0003824;GO:0016614;GO:0016616;GO:0097159;GO:0005488;	molecular_function;nucleotide binding;heterocyclic compound binding;oxidoreductase activity;transition metal ion binding;zinc ion binding;ion binding;L-arabinitol 4-dehydrogenase activity;metal ion binding;cation binding;nucleoside phosphate binding;small molecule binding;catalytic activity;oxidoreductase activity, acting on CH-OH group of donors;oxidoreductase activity, acting on the CH-OH group…	1;4;3;3;6;7;3;6;5;4;4;3;2;4;5;3;2;	K25880			IPR013154;IPR013149;IPR016040;IPR011032;	Alcohol dehydrogenase, N-terminal;Alcohol dehydrogenase, C-terminal;NAD(P)-binding domain;GroES-like;		CE06215	273	Q	[Q] Secondary metabolites biosynthesis, transport and catabolism;
99196	Crypa1.estExt_fgenesh1_pm.C_60498	0	0	0.94312	2.9448	0	2.11208	0.373	nan	DOWN	GO:0009991;GO:0008104;GO:0016236;GO:0071496;GO:0042594;GO:0044699;GO:0051716;GO:0043562;GO:0071702;GO:0033036;GO:0009987;GO:0006914;GO:0006810;GO:0045184;GO:0006950;GO:0031669;GO:0008150;GO:0009267;GO:0007154;GO:0051234;GO:0051179;GO:0031668;GO:0006995;GO:0009605;GO:0050896;GO:0031667;GO:0033554;GO:0015031;GO:0044763;	response to extracellular stimulus;protein localization;macroautophagy;cellular response to external stimulus;response to starvation;single-organism process;cellular response to stimulus;cellular response to nitrogen levels;organic substance transport;macromolecule localization;cellular process;autophagy;transport;establishment of protein localization;response to stress;cellular response to nutri…	4;4;4;4;4;2;3;6;5;3;2;3;4;4;3;5;1;5;4;3;2;4;6;3;2;5;4;5;3;	GO:0043229;GO:0043227;GO:0043226;GO:0005737;GO:0005773;GO:0005770;GO:0044424;GO:0012505;GO:0000407;GO:0043231;GO:0044464;GO:0005623;GO:0005622;GO:0005575;GO:0044444;GO:0005768;	intracellular organelle;membrane-bounded organelle;organelle;cytoplasm;vacuole;late endosome;intracellular part;endomembrane system;pre-autophagosomal structure;intracellular membrane-bounded organelle;cell part;cell;intracellular;cellular_component;cytoplasmic part;endosome;	3;3;2;4;5;5;3;3;5;4;2;2;3;1;4;4;				K17906			IPR026886;IPR015412;IPR026849;IPR026885;IPR026854;	Autophagy-related protein 2, fungi/plants;Autophagy-related, C-terminal;Autophagy-related protein 2;Autophagy-related protein 2 CAD motif;Vacuolar protein sorting-associated protein 13, N-terminal domain;		YNL242w	321	U	[U] Intracellular trafficking, secretion, and vesicular transport;
33949	Crypa1.e_gw1.1.37.1	0.0490357	2.43044	0.253623	2.35913	0	0.907773	0.07968	0.0731755	DOWN				GO:0043229;GO:0043228;GO:0043226;GO:0031224;GO:0005856;GO:0005575;GO:0072686;GO:0016021;GO:0016020;GO:0044430;GO:0015630;GO:0032153;GO:0005819;GO:0043232;GO:0044464;GO:0005623;GO:0005622;GO:0044446;GO:0044424;GO:0044425;GO:0044422;	intracellular organelle;non-membrane-bounded organelle;organelle;intrinsic component of membrane;cytoskeleton;cellular_component;mitotic spindle;integral component of membrane;membrane;cytoskeletal part;microtubule cytoskeleton;cell division site;spindle;intracellular non-membrane-bounded organelle;cell part;cell;intracellular;intracellular organelle part;intracellular part;membrane part;organell…	3;3;2;3;5;1;6;4;2;4;6;3;5;4;2;2;3;3;3;2;2;	GO:0003674;GO:0003824;	molecular_function;catalytic activity;	1;2;				IPR000873;	AMP-dependent synthetase/ligase;		SPAC56F8.02	1510	R	[R] General function prediction only;
269494	e_gw1.10.273.1	0	0.465891	0	4.93405	0	0.600059	nan	nan	-
53284	Crypa1.e_gw1.17.66.1	0	0.593165	0	2.46156	0	2.94527	nan	nan	-							GO:0050662;GO:0016614;GO:0016616;GO:0051287;GO:0000166;GO:0036094;GO:0003824;GO:0003674;GO:0005488;GO:0097159;GO:0048037;GO:0016491;GO:1901363;GO:1901265;GO:0004616;	coenzyme binding;oxidoreductase activity, acting on CH-OH group of donors;oxidoreductase activity, acting on the CH-OH group of donors, NAD or NADP as acceptor;NAD binding;nucleotide binding;small molecule binding;catalytic activity;molecular_function;binding;organic cyclic compound binding;cofactor binding;oxidoreductase activity;heterocyclic compound binding;nucleoside phosphate binding;phospho…	4;4;5;5;4;3;2;1;2;3;3;3;3;4;6;				IPR006115;IPR029154;IPR002204;IPR008927;IPR013328;IPR016040;	6-phosphogluconate dehydrogenase, NADP-binding;3-hydroxyisobutyrate dehydrogenase, NAD-binding domain;3-hydroxyisobutyrate dehydrogenase-related, conserved site;6-phosphogluconate dehydrogenase C-terminal domain-like;6-phosphogluconate dehydrogenase, domain 2;NAD(P)-binding domain;		At1g18270_1	251	R	[R] General function prediction only;
346174	estExt_fgenesh1_pm.C_40608	1.21267	0.473133	0.559572	1.38394	0.908618	1.46206	0.8077	0.595375	DOWN	GO:0019752;GO:0044248;GO:0043436;GO:0006807;GO:0044281;GO:0044282;GO:1901360;GO:1901361;GO:0044712;GO:0044710;GO:0006082;GO:0006520;GO:0071704;GO:0044699;GO:1901605;GO:1901606;GO:1902221;GO:0044238;GO:1902222;GO:0009987;GO:0006725;GO:1901575;GO:0008150;GO:0008152;GO:0009074;GO:0006558;GO:0009056;GO:0009072;GO:0006570;GO:0009063;GO:0006572;GO:1901564;GO:1901565;GO:0046395;GO:0016054;GO:0006559;GO:…	carboxylic acid metabolic process;cellular catabolic process;oxoacid metabolic process;nitrogen compound metabolic process;small molecule metabolic process;small molecule catabolic process;organic cyclic compound metabolic process;organic cyclic compound catabolic process;single-organism catabolic process;single-organism metabolic process;organic acid metabolic process;cellular amino acid metabol…	6;4;5;3;4;5;4;5;4;3;4;4;3;2;5;6;6;3;7;2;4;4;1;2;6;6;3;5;6;5;7;4;5;6;5;7;3;5;3;				GO:0003674;GO:0043167;GO:0043169;GO:0016702;GO:0016701;GO:0016491;GO:0003868;GO:0046872;GO:0051213;GO:0003824;GO:0005488;	molecular_function;ion binding;cation binding;oxidoreductase activity, acting on single donors with incorporation of molecular oxygen, incorporation of two atoms of oxygen;oxidoreductase activity, acting on single donors with incorporation of molecular oxygen;oxidoreductase activity;4-hydroxyphenylpyruvate dioxygenase activity;metal ion binding;dioxygenase activity;catalytic activity;binding;	1;3;4;5;4;3;6;5;4;2;2;	K00457	map00130;map00350;map00360;map01100;	Ubiquinone and other terpenoid-quinone biosynthesis;Tyrosine metabolism;Phenylalanine metabolism;Metabolic pathways;	IPR005956;IPR029068;IPR004360;	4-hydroxyphenylpyruvate dioxygenase;Glyoxalase/Bleomycin resistance protein/Dihydroxybiphenyl dioxygenase;Glyoxalase/fosfomycin resistance/dioxygenase domain;		7296311	417	E	[E] Amino acid transport and metabolism;
265357	e_gw1.8.2016.1	0.705782	0	4.50599	0.522486	0	0.265738	6.61205	0.365357	UP													IPR016040;	NAD(P)-binding domain;		383457726	63.9	R	[R] General function prediction only	COG0702	Uncharacterized conserved protein YbjT, contains NAD(P)-binding and DUF2867 domains
323872	fgenesh1_kg.8__107__1963_1_CCBH_CCBI_EXTA	0.181208	1.60599	0.412403	1.56959	0.309217	1.92159	0.17712	0.000426807	DOWN	GO:0034504;GO:0051169;GO:0008104;GO:0044699;GO:0070727;GO:0006810;GO:0071702;GO:0033036;GO:0017038;GO:1902593;GO:0072594;GO:0034613;GO:0006606;GO:0006913;GO:0006605;GO:0045184;GO:0015031;GO:0044765;GO:0051170;GO:0051649;GO:0044744;GO:0051234;GO:0051179;GO:1902578;GO:0051641;GO:1902582;GO:0046907;GO:0033365;GO:0008150;GO:1902580;GO:0006886;	protein localization to nucleus;nuclear transport;protein localization;single-organism process;cellular macromolecule localization;transport;organic substance transport;macromolecule localization;protein import;single-organism nuclear import;establishment of protein localization to organelle;cellular protein localization;protein import into nucleus;nucleocytoplasmic transport;protein targeting;es…	7;6;4;2;4;4;5;3;5;6;5;5;5;7;6;4;5;4;8;4;5;3;2;3;3;5;5;6;1;4;6;	GO:0031975;GO:0043229;GO:0043227;GO:0043226;GO:0005737;GO:0005575;GO:0005634;GO:0005635;GO:0031967;GO:0012505;GO:0043231;GO:0005829;GO:0044464;GO:0005623;GO:0005622;GO:0044446;GO:0044444;GO:0044428;GO:0044424;GO:0044422;	envelope;intracellular organelle;membrane-bounded organelle;organelle;cytoplasm;cellular_component;nucleus;nuclear envelope;organelle envelope;endomembrane system;intracellular membrane-bounded organelle;cytosol;cell part;cell;intracellular;intracellular organelle part;cytoplasmic part;nuclear part;intracellular part;organelle part;	3;3;3;2;4;1;5;4;4;3;4;5;2;2;3;3;4;4;3;2;							IPR002075;IPR018222;IPR032710;	Nuclear transport factor 2;Nuclear transport factor 2, eukaryote;NTF2-like domain;		YER009w	113	U	[U] Intracellular trafficking, secretion, and vesicular transport;
344662	estExt_fgenesh1_pm.C_20075	0.160195	2.08702	0.164561	1.63776	0.052506	1.89795	0.0671	0.000206727	DOWN	GO:1901566;GO:0034645;GO:0006807;GO:0044249;GO:1901564;GO:0044260;GO:0071704;GO:0043603;GO:0043043;GO:0010467;GO:0044267;GO:0043170;GO:0009987;GO:0009058;GO:0009059;GO:0008150;GO:0008152;GO:0044271;GO:0006518;GO:0043604;GO:0044238;GO:0019538;GO:0034641;GO:1901576;GO:0044237;GO:0006412;	organonitrogen compound biosynthetic process;cellular macromolecule biosynthetic process;nitrogen compound metabolic process;cellular biosynthetic process;organonitrogen compound metabolic process;cellular macromolecule metabolic process;organic substance metabolic process;cellular amide metabolic process;peptide biosynthetic process;gene expression;cellular protein metabolic process;macromolecul…	5;5;3;4;4;4;3;5;6;5;5;4;2;3;5;1;2;5;5;6;3;4;4;4;3;6;	GO:0015934;GO:0022625;GO:0044464;GO:0043229;GO:0043228;GO:0022626;GO:0043226;GO:0005737;GO:0005575;GO:0030529;GO:0044391;GO:0032991;GO:0005840;GO:0043232;GO:0005829;GO:1990904;GO:0005623;GO:0005622;GO:0044446;GO:0044444;GO:0044445;GO:0044424;GO:0044422;	large ribosomal subunit;cytosolic large ribosomal subunit;cell part;intracellular organelle;non-membrane-bounded organelle;cytosolic ribosome;organelle;cytoplasm;cellular_component;intracellular ribonucleoprotein complex;ribosomal subunit;macromolecular complex;ribosome;intracellular non-membrane-bounded organelle;cytosol;ribonucleoprotein complex;cell;intracellular;intracellular organelle part;c…	5;6;2;3;3;6;2;4;1;4;4;2;5;4;5;3;2;3;3;4;5;3;2;	GO:1901363;GO:0003674;GO:0005488;GO:0003676;GO:0019843;GO:0003735;GO:0043167;GO:0046872;GO:0005198;GO:0043169;GO:0097159;GO:0003723;	heterocyclic compound binding;molecular_function;binding;nucleic acid binding;rRNA binding;structural constituent of ribosome;ion binding;metal ion binding;structural molecule activity;cation binding;organic cyclic compound binding;RNA binding;	3;1;2;4;6;3;3;5;2;4;3;5;	K02922	map03010;	Ribosome;	IPR011332;IPR001569;IPR018267;IPR011331;	Zinc-binding ribosomal protein;Ribosomal protein L37e;Ribosomal protein L37e, conserved site;Ribosomal protein L37ae/L37e;		7293042	135	J	[J] Translation, ribosomal structure and biogenesis;
59615	Crypa1.fgenesh1_pm.C_scaffold_1000852	0.724824	0.535739	0.713634	2.15741	0.0946938	1.7737	0.34323	0.139764	DOWN													IPR013761;IPR019083;	Sterile alpha motif/pointed domain;IGR protein motif;
102152	Crypa1.estExt_fgenesh1_kg.C_30447	0.560558	1.57451	0.3451	1.62537	0.380604	1.51385	0.27288	0.000103125	DOWN	GO:0008104;GO:0051649;GO:0061025;GO:0061024;GO:0070727;GO:0016043;GO:0071840;GO:0071702;GO:0033036;GO:0034613;GO:0009987;GO:0015031;GO:0006810;GO:0045184;GO:0008150;GO:0051234;GO:0051179;GO:0051641;GO:0016192;GO:0046907;GO:0006886;	protein localization;establishment of localization in cell;membrane fusion;membrane organization;cellular macromolecule localization;cellular component organization;cellular component organization or biogenesis;organic substance transport;macromolecule localization;cellular protein localization;cellular process;protein transport;transport;establishment of protein localization;biological_process;e…	4;4;5;4;4;3;2;5;3;5;2;5;4;4;1;3;2;3;5;5;6;	GO:0043231;GO:0043229;GO:0071944;GO:0005634;GO:0043227;GO:0043226;GO:0031224;GO:0005737;GO:0016021;GO:0016020;GO:0005886;GO:0005829;GO:0044464;GO:0005623;GO:0005622;GO:0005575;GO:0044444;GO:0044424;GO:0044425;	intracellular membrane-bounded organelle;intracellular organelle;cell periphery;nucleus;membrane-bounded organelle;organelle;intrinsic component of membrane;cytoplasm;integral component of membrane;membrane;plasma membrane;cytosol;cell part;cell;intracellular;cellular_component;cytoplasmic part;intracellular part;membrane part;	4;3;3;5;3;2;3;4;4;2;3;5;2;2;3;1;4;3;2;	GO:0003674;GO:0005488;GO:0005484;GO:0016740;GO:0003824;GO:0005515;	molecular_function;binding;SNAP receptor activity;transferase activity;catalytic activity;protein binding;	1;2;4;3;2;3;	K08516	map04130;	SNARE interactions in vesicular transport;	IPR011012;IPR010908;IPR001388;	Longin-like domain;Longin domain;Synaptobrevin;		SPBC13G1.11	236	U	[U] Intracellular trafficking, secretion, and vesicular transport;
356277	estExt_fgenesh1_kg.C_40457	0.424593	1.61446	0.3676	1.83716	0.199486	1.55671	0.19801	0.000252094	DOWN										K12881	map03013;map03015;map03040;map05168;	RNA transport;mRNA surveillance pathway;Spliceosome;Herpes simplex infection;	IPR025715;	Chromatin target of PRMT1 protein, C-terminal;
344669	estExt_fgenesh1_pm.C_20090	0.149741	1.5519	0.217466	2.28266	0.11105	1.68719	0.08661	0.00176178	DOWN	GO:0044281;GO:0044283;GO:0044710;GO:0044711;GO:0043436;GO:1901564;GO:1901566;GO:0016053;GO:0006807;GO:0009064;GO:1901576;GO:0008150;GO:0008152;GO:0008652;GO:0046394;GO:0044249;GO:0044699;GO:1901605;GO:1901607;GO:0009987;GO:0006082;GO:0009084;GO:0019752;GO:0006520;GO:0006526;GO:0006525;GO:0071704;GO:0009058;GO:0044763;GO:0044238;GO:0044237;	small molecule metabolic process;small molecule biosynthetic process;single-organism metabolic process;single-organism biosynthetic process;oxoacid metabolic process;organonitrogen compound metabolic process;organonitrogen compound biosynthetic process;organic acid biosynthetic process;nitrogen compound metabolic process;glutamine family amino acid metabolic process;organic substance biosynthetic…	4;5;3;4;5;4;5;5;3;6;4;1;2;5;6;4;2;5;6;2;4;7;6;4;8;7;3;3;3;3;3;	GO:0031974;GO:0043231;GO:0043233;GO:0044429;GO:0044424;GO:0044422;GO:0043229;GO:0043227;GO:0043226;GO:0005737;GO:0044446;GO:0044444;GO:0005739;GO:0044464;GO:0005623;GO:0005622;GO:0005759;GO:0005575;GO:0070013;	membrane-enclosed lumen;intracellular membrane-bounded organelle;organelle lumen;mitochondrial part;intracellular part;organelle part;intracellular organelle;membrane-bounded organelle;organelle;cytoplasm;intracellular organelle part;cytoplasmic part;mitochondrion;cell part;cell;intracellular;mitochondrial matrix;cellular_component;intracellular organelle lumen;	2;4;3;4;3;2;3;3;2;4;3;4;5;2;2;3;5;1;4;	GO:0051287;GO:0016597;GO:1901363;GO:0016620;GO:0000166;GO:0016740;GO:0016746;GO:0016747;GO:0097367;GO:0003674;GO:0005488;GO:1901265;GO:0008080;GO:0032549;GO:0017076;GO:0005524;GO:0004042;GO:0016301;GO:0003824;GO:0003942;GO:0097159;GO:0031406;GO:0032559;GO:0032555;GO:0032550;GO:0032553;GO:0035639;GO:0016491;GO:0043168;GO:0043169;GO:0043167;GO:0016410;GO:0048037;GO:0030554;GO:0043177;GO:0016407;GO:…	NAD binding;amino acid binding;heterocyclic compound binding;oxidoreductase activity, acting on the aldehyde or oxo group of donors, NAD or NADP as acceptor;nucleotide binding;transferase activity;transferase activity, transferring acyl groups;transferase activity, transferring acyl groups other than amino-acyl groups;carbohydrate derivative binding;molecular_function;binding;nucleoside phosphate…	5;6;3;5;4;3;4;5;3;1;2;4;7;5;5;6;8;5;2;6;3;5;6;5;6;4;5;3;4;4;3;6;3;6;4;6;4;5;4;4;5;3;4;				IPR023013;IPR011241;IPR000706;IPR001048;IPR006855;IPR004662;IPR016040;IPR000534;	N-acetyl-gamma-glutamyl-phosphate reductase, active site;Bifunctional acetylglutamate kinase/N-acetyl-gamma-glutamyl-phosphate reductase;N-acetyl-gamma-glutamyl-phosphate reductase, type 1;Aspartate/glutamate/uridylate kinase;Vertebrate-like NAGS Gcn5-related N-acetyltransferase (GNAT) domain;Acetylglutamate kinase;NAD(P)-binding domain;Semialdehyde dehydrogenase, NAD-binding;		YER069w_1	496	E	[E] Amino acid transport and metabolism;
269811	e_gw1.11.486.1	0.286666	0	1.54419	0.481609	0.633927	3.0536	0.46481	0.443198	DOWN	GO:0071704;GO:1901564;GO:0009820;GO:0006807;GO:0008152;GO:0008150;	organic substance metabolic process;organonitrogen compound metabolic process;alkaloid metabolic process;nitrogen compound metabolic process;metabolic process;biological_process;	3;4;5;3;2;1;				GO:0003824;GO:0016765;GO:0016740;GO:0003674;GO:0050364;	catalytic activity;transferase activity, transferring alkyl or aryl (other than methyl) groups;transferase activity;molecular_function;tryptophan dimethylallyltransferase activity;	2;4;3;1;5;				IPR012148;IPR017795;	Aromatic prenyltransferase DMATS-type, fungi;Aromatic prenyltransferase, DMATS-type;
294033	estExt_Genewise1Plus.C_70637	1.09558	1.64291	0.832592	1.60877	0	0.820145	0.71031	0.355208	DOWN													IPR001025;IPR011011;IPR013083;	Bromo adjacent homology (BAH) domain;Zinc finger, FYVE/PHD-type;Zinc finger, RING/FYVE/PHD-type;
96956	Crypa1.estExt_fgenesh1_pm.C_10926	0.821286	0.715684	1.07973	1.58382	0.743457	1.05601	0.7881	0.43309	DOWN	GO:0006473;GO:0006475;GO:0007165;GO:0071840;GO:0051716;GO:0018193;GO:0016570;GO:0006281;GO:0046483;GO:0044700;GO:0018205;GO:0019538;GO:0033554;GO:0016568;GO:0006807;GO:0043170;GO:0050789;GO:0043543;GO:0044260;GO:0016043;GO:0065007;GO:1901360;GO:0016573;GO:0018393;GO:0018394;GO:0044710;GO:0050794;GO:0006950;GO:0036211;GO:0008150;GO:0008152;GO:0050896;GO:0043412;GO:0016569;GO:0034641;GO:0023052;GO:…	protein acetylation;internal protein amino acid acetylation;signal transduction;cellular component organization or biogenesis;cellular response to stimulus;peptidyl-amino acid modification;histone modification;DNA repair;heterocycle metabolic process;single organism signaling;peptidyl-lysine modification;protein metabolic process;cellular response to stress;chromatin modification;nitrogen compoun…	8;9;4;2;3;7;4;4;4;3;8;4;4;6;3;4;2;7;4;3;2;4;5;10;9;3;3;3;5;1;2;2;5;7;4;2;2;4;2;4;5;4;5;5;3;5;6;3;4;4;3;5;3;4;5;	GO:0031974;GO:1902562;GO:0031981;GO:1902493;GO:1902494;GO:1990234;GO:0043234;GO:0043231;GO:0043233;GO:0044428;GO:0044424;GO:0035267;GO:0031248;GO:0043229;GO:0043227;GO:0005654;GO:0044446;GO:0044422;GO:0000123;GO:0005634;GO:0044451;GO:0044464;GO:0005623;GO:0005622;GO:0043189;GO:0043226;GO:0032991;GO:0005575;GO:0070013;	membrane-enclosed lumen;H4 histone acetyltransferase complex;nuclear lumen;acetyltransferase complex;catalytic complex;transferase complex;protein complex;intracellular membrane-bounded organelle;organelle lumen;nuclear part;intracellular part;NuA4 histone acetyltransferase complex;protein acetyltransferase complex;intracellular organelle;membrane-bounded organelle;nucleoplasm;intracellular organ…	2;6;5;6;4;5;3;4;3;4;3;8;4;3;3;5;3;2;5;5;5;2;2;3;7;2;2;1;4;	GO:0016740;GO:0003674;GO:0016301;GO:0003824;GO:0016773;GO:0016772;	transferase activity;molecular_function;kinase activity;catalytic activity;phosphotransferase activity, alcohol group as acceptor;transferase activity, transferring phosphorus-containing groups;	3;1;5;2;5;4;	K08874	map05166;	HTLV-I infection;	IPR016024;IPR011009;IPR033317;IPR000403;IPR011990;IPR003151;IPR003152;IPR011989;IPR014009;	Armadillo-type fold;Protein kinase-like domain;Transcription-associated protein 1;Phosphatidylinositol 3-/4-kinase, catalytic domain;Tetratricopeptide-like helical domain;PIK-related kinase, FAT;FATC domain;Armadillo-like helical;PIK-related kinase;		SPBP16F5.03c	2235	TBLD	[T] Signal transduction mechanisms;[B] Chromatin structure and dynamics;[L] Replication, recombination and repair;[D] Cell cycle control, cell division, chromosome partitioning;
294036	estExt_Genewise1Plus.C_70640	0.451287	2.00377	0.774407	2.77053	0	0	0.25673	0.0508241	DOWN	GO:0051169;GO:0051168;GO:0080090;GO:0019222;GO:1901360;GO:1901361;GO:0010605;GO:0048519;GO:0033036;GO:0034470;GO:0060255;GO:0061013;GO:0050794;GO:0046483;GO:0006378;GO:0009894;GO:0009895;GO:0009892;GO:0006807;GO:0034660;GO:0051028;GO:0050789;GO:0046700;GO:0016973;GO:0044265;GO:0044260;GO:0043144;GO:0065007;GO:0006810;GO:0006913;GO:0019439;GO:0008150;GO:0008152;GO:0051236;GO:0051234;GO:0016070;GO:…	nuclear transport;nuclear export;regulation of primary metabolic process;regulation of metabolic process;organic cyclic compound metabolic process;organic cyclic compound catabolic process;negative regulation of macromolecule metabolic process;negative regulation of biological process;macromolecule localization;ncRNA processing;regulation of macromolecule metabolic process;regulation of mRNA cata…	6;8;4;3;4;5;4;2;3;7;4;6;3;4;7;4;4;3;3;6;6;2;5;6;5;4;8;2;4;7;5;1;2;4;3;5;6;5;7;5;5;7;6;6;6;4;4;4;5;2;4;5;5;2;4;5;5;4;5;4;4;7;5;6;5;3;5;5;6;7;4;6;6;5;5;8;6;4;7;4;4;4;4;3;2;3;3;3;5;6;3;6;5;3;7;	GO:0031975;GO:0031967;GO:0043231;GO:0044428;GO:0044424;GO:0044422;GO:0043229;GO:0005622;GO:0043227;GO:0012505;GO:0044446;GO:0005737;GO:0005634;GO:0005635;GO:0044464;GO:0005623;GO:0043226;GO:0005575;	envelope;organelle envelope;intracellular membrane-bounded organelle;nuclear part;intracellular part;organelle part;intracellular organelle;intracellular;membrane-bounded organelle;endomembrane system;intracellular organelle part;cytoplasm;nucleus;nuclear envelope;cell part;cell;organelle;cellular_component;	3;4;4;4;3;2;3;3;3;3;3;4;5;4;2;2;2;1;	GO:1901363;GO:0036002;GO:0003674;GO:0005488;GO:0003676;GO:0043169;GO:0097159;GO:0008143;GO:0043167;GO:0046872;GO:0003727;GO:0003723;GO:0070717;	heterocyclic compound binding;pre-mRNA binding;molecular_function;binding;nucleic acid binding;cation binding;organic cyclic compound binding;poly(A) binding;ion binding;metal ion binding;single-stranded RNA binding;RNA binding;poly-purine tract binding;	3;6;1;2;4;4;3;8;3;5;6;5;7;	K23039						YGL122c	63.9	A	[A] RNA processing and modification;
34975	Crypa1.e_gw1.1.577.1	0	0.348697	0	1.86332	0.393903	3.39408	0.21079	nan	DOWN	GO:0006772;GO:0006732;GO:0072528;GO:0044249;GO:0034641;GO:0006807;GO:0009108;GO:0044281;GO:0044283;GO:1901362;GO:1901360;GO:0072527;GO:1901576;GO:0044710;GO:0051186;GO:0042724;GO:0042357;GO:0051188;GO:0071704;GO:0044699;GO:0018130;GO:0006767;GO:0006766;GO:0009229;GO:0009228;GO:0009987;GO:0006725;GO:0042723;GO:0009058;GO:0044711;GO:0008150;GO:0008152;GO:1901564;GO:0090407;GO:0046483;GO:0044271;GO:…	thiamine metabolic process;coenzyme metabolic process;pyrimidine-containing compound biosynthetic process;cellular biosynthetic process;cellular nitrogen compound metabolic process;nitrogen compound metabolic process;coenzyme biosynthetic process;small molecule metabolic process;small molecule biosynthetic process;organic cyclic compound biosynthetic process;organic cyclic compound metabolic proc…	5;5;6;4;4;3;6;4;5;5;4;5;4;3;4;5;5;5;3;2;5;6;5;6;6;2;4;4;3;4;1;2;4;5;4;5;5;5;3;5;3;5;4;4;4;4;5;	GO:0044464;GO:0044424;GO:0005737;GO:0005623;GO:0005829;GO:0044444;GO:0005622;GO:0005575;	cell part;intracellular part;cytoplasm;cell;cytosol;cytoplasmic part;intracellular;cellular_component;	2;3;4;2;5;4;3;1;	GO:0003674;GO:0032550;GO:0016776;GO:0001883;GO:0000166;GO:1901363;GO:0035639;GO:0043167;GO:0016740;GO:0032549;GO:0032559;GO:0001882;GO:0005524;GO:0043168;GO:0008972;GO:1901265;GO:0036094;GO:0003824;GO:0017076;GO:0032555;GO:0016773;GO:0016772;GO:0097367;GO:0030554;GO:0016301;GO:0097159;GO:0008902;GO:0032553;GO:0005488;	molecular_function;purine ribonucleoside binding;phosphotransferase activity, phosphate group as acceptor;purine nucleoside binding;nucleotide binding;heterocyclic compound binding;purine ribonucleoside triphosphate binding;ion binding;transferase activity;ribonucleoside binding;adenyl ribonucleotide binding;nucleoside binding;ATP binding;anion binding;phosphomethylpyrimidine kinase activity;nucl…	1;6;5;5;4;3;5;3;3;5;6;4;6;4;6;4;3;2;5;5;5;4;3;6;5;3;6;4;2;	K00877	map00730;map01100;	Thiamine metabolism;Metabolic pathways;	IPR004305;IPR004399;IPR027574;IPR029056;IPR013749;IPR016084;	Thiaminase-2/PQQC;Hydroxymethylpyrimidine kinase/phosphomethylpyrimidine kinase;Thiaminase II;Ribokinase-like;Pyridoxamine kinase/Phosphomethylpyrimidine kinase;Haem oxygenase-like, multi-helical;		SPBP8B7.18c	400	HK	[H] Coenzyme transport and metabolism;[K] Transcription;
295520	estExt_Genewise1Plus.C_81446	0	1.32947	2.31025	1.12663	0	1.23365	1.87837	nan	UP													IPR002938;IPR023753;	FAD-binding domain;FAD/NAD(P)-binding domain;		407644571	278	HC	[H] Coenzyme transport and metabolism [C] Energy production and conversion	COG0654	2-polyprenyl-6-methoxyphenol hydroxylase and related FAD-dependent oxidoreductases
290002	estExt_Genewise1Plus.C_41015	0	0	0	1.06861	0	4.93139	nan	nan	-	GO:0008104;GO:0044699;GO:0071702;GO:0033036;GO:0006810;GO:0045184;GO:0015031;GO:0044765;GO:0008150;GO:0051649;GO:0051234;GO:0051179;GO:1902578;GO:0051641;GO:0007034;GO:0046907;GO:1902582;	protein localization;single-organism process;organic substance transport;macromolecule localization;transport;establishment of protein localization;protein transport;single-organism transport;biological_process;establishment of localization in cell;establishment of localization;localization;single-organism localization;cellular localization;vacuolar transport;intracellular transport;single-organi…	4;2;5;3;4;4;5;4;1;4;3;2;3;3;6;5;5;	GO:0043231;GO:0043229;GO:0043227;GO:0043226;GO:0010008;GO:0005737;GO:0044446;GO:0031090;GO:0005773;GO:0098805;GO:0016020;GO:0005774;GO:0044437;GO:0098588;GO:0012505;GO:0005829;GO:0044464;GO:0005623;GO:0005622;GO:0005575;GO:0044444;GO:0044440;GO:0044424;GO:0005768;GO:0044422;	intracellular membrane-bounded organelle;intracellular organelle;membrane-bounded organelle;organelle;endosome membrane;cytoplasm;intracellular organelle part;organelle membrane;vacuole;whole membrane;membrane;vacuolar membrane;vacuolar part;bounding membrane of organelle;endomembrane system;cytosol;cell part;cell;intracellular;cellular_component;cytoplasmic part;endosomal part;intracellular part…	4;3;3;2;5;4;3;3;5;3;2;4;4;4;3;5;2;2;3;1;4;5;3;4;2;				K12198	map04144;	Endocytosis;	IPR005024;	Snf7 family;		Hs20127558	173	U	[U] Intracellular trafficking, secretion, and vesicular transport;
225134	gw1.4.1081.1	0.845772	0	0	2.49453	0	2.6597	0.32819	nan	DOWN													IPR013087;IPR013083;	Zinc finger C2H2-type;Zinc finger, RING/FYVE/PHD-type;		YNL027w	139	R	[R] General function prediction only;
293843	estExt_Genewise1Plus.C_70273	1.19027	1.61476	1.33263	0.526267	0	1.33607	1.08836	0.82501	UP	GO:0019752;GO:0044249;GO:0006807;GO:0044281;GO:0044283;GO:0009069;GO:0044699;GO:1901576;GO:0044710;GO:0044711;GO:0006563;GO:0006520;GO:0071704;GO:1901605;GO:1901607;GO:0000096;GO:0044238;GO:0000097;GO:0009987;GO:0009058;GO:0044763;GO:0008152;GO:0043436;GO:0009070;GO:0008652;GO:1901564;GO:0006082;GO:1901566;GO:0044272;GO:0046394;GO:0016053;GO:0044237;GO:0006534;GO:0006535;GO:0019344;GO:0006790;GO:…	carboxylic acid metabolic process;cellular biosynthetic process;nitrogen compound metabolic process;small molecule metabolic process;small molecule biosynthetic process;serine family amino acid metabolic process;single-organism process;organic substance biosynthetic process;single-organism metabolic process;single-organism biosynthetic process;L-serine metabolic process;cellular amino acid metabo…	6;4;3;4;5;6;2;4;3;4;7;4;3;5;6;5;3;6;2;3;3;2;5;7;5;4;4;5;5;6;5;3;6;8;7;4;1;	GO:0016020;GO:0016021;GO:0031224;GO:0005575;GO:0044425;	membrane;integral component of membrane;intrinsic component of membrane;cellular_component;membrane part;	2;4;3;1;2;	GO:0005488;GO:0003674;GO:0048037;GO:1901363;GO:0043168;GO:0043167;GO:0097159;GO:0030170;	binding;molecular_function;cofactor binding;heterocyclic compound binding;anion binding;ion binding;organic cyclic compound binding;pyridoxal phosphate binding;	2;1;3;3;4;3;3;4;	K01738	map00270;map00920;map01100;map01110;map01120;map01130;map01200;map01230;	Cysteine and methionine metabolism;Sulfur metabolism;Metabolic pathways;Biosynthesis of secondary metabolites;Microbial metabolism in diverse environments;Biosynthesis of antibiotics;Carbon metabolism;Biosynthesis of amino acids;	IPR001926;	Tryptophan synthase beta subunit-like PLP-dependent enzyme;		SPAC3A12.17c	375	E	[E] Amino acid transport and metabolism;
325050	fgenesh1_pg.1__126	0.193598	0.884083	1.80105	1.40552	0.737371	0.978381	0.836	0.738204	DOWN							GO:0043169;GO:0004497;GO:0070330;GO:0020037;GO:0046914;GO:0046906;GO:0097159;GO:0016705;GO:0043167;GO:0003824;GO:0016712;GO:0003674;GO:0005488;GO:0005506;GO:0046872;GO:1901363;GO:0016491;	cation binding;monooxygenase activity;aromatase activity;heme binding;transition metal ion binding;tetrapyrrole binding;organic cyclic compound binding;oxidoreductase activity, acting on paired donorsn;ion binding;catalytic activity;oxidoreductase activity, acting on paired donorsn, reduced flavin or flavoprotein as one donor, and incorporation of one atom of oxygen;molecular_function;binding;iro…	4;4;6;5;6;4;3;4;3;2;5;1;2;7;5;3;3;				IPR017972;IPR001128;IPR002401;	Cytochrome P450, conserved site;Cytochrome P450;Cytochrome P450, E-class, group I;		Hs13435386	117	Q	[Q] Secondary metabolites biosynthesis, transport and catabolism;
353075	estExt_fgenesh1_pg.C_80164	0.111724	1.53241	0.223761	1.98633	0.132538	2.01324	0.0846	0.0004537	DOWN	GO:0008104;GO:0043933;GO:0030036;GO:0071840;GO:0071822;GO:0070727;GO:0006886;GO:0016043;GO:0046907;GO:0044699;GO:0071702;GO:0033036;GO:0034613;GO:0009987;GO:0030029;GO:0006810;GO:0045184;GO:0015031;GO:0008150;GO:0051649;GO:0006897;GO:0051234;GO:0051179;GO:0051641;GO:0006996;GO:0007015;GO:0007010;GO:0016192;GO:1902589;GO:0044763;	protein localization;macromolecular complex subunit organization;actin cytoskeleton organization;cellular component organization or biogenesis;protein complex subunit organization;cellular macromolecule localization;intracellular protein transport;cellular component organization;intracellular transport;single-organism process;organic substance transport;macromolecule localization;cellular protein…	4;4;5;2;5;4;6;3;5;2;5;3;5;2;4;4;4;5;1;4;6;3;2;3;4;6;5;5;4;3;	GO:0099568;GO:0015629;GO:0061645;GO:0043229;GO:0015630;GO:0000922;GO:0043226;GO:0005856;GO:0044446;GO:0072686;GO:0005816;GO:0044444;GO:0044732;GO:0044430;GO:0030864;GO:0005737;GO:0030479;GO:0071944;GO:0005819;GO:0005938;GO:0043232;GO:0030863;GO:0044464;GO:0005623;GO:0005622;GO:0005575;GO:0043228;GO:0044448;GO:0044424;GO:0005815;GO:0044422;	cytoplasmic region;actin cytoskeleton;endocytic patch;intracellular organelle;microtubule cytoskeleton;spindle pole;organelle;cytoskeleton;intracellular organelle part;mitotic spindle;spindle pole body;cytoplasmic part;mitotic spindle pole body;cytoskeletal part;cortical actin cytoskeleton;cytoplasm;actin cortical patch;cell periphery;spindle;cell cortex;intracellular non-membrane-bounded organel…	5;6;6;3;6;5;2;5;3;6;6;4;7;4;5;4;5;3;5;4;4;6;2;2;3;1;3;5;3;5;2;				K20524			IPR002014;IPR008942;IPR004152;	VHS domain;ENTH/VHS;GAT domain;		SPBC31F10.07	123	U	[U] Intracellular trafficking, secretion, and vesicular transport;
83273	Crypa1.estExt_Genewise1.C_70199	1.36244	0	0	4.11134	0	0.526222	0.58757	nan	DOWN	GO:0030243;GO:0030245;GO:0044248;GO:0009251;GO:0044042;GO:0044247;GO:0044264;GO:0044262;GO:0044260;GO:0071704;GO:0006073;GO:0009987;GO:1901575;GO:0000272;GO:0008150;GO:0051273;GO:0008152;GO:0009056;GO:0009057;GO:0044275;GO:0044238;GO:0005975;GO:0051275;GO:0005976;GO:0016052;GO:0044237;GO:0043170;	cellulose metabolic process;cellulose catabolic process;cellular catabolic process;glucan catabolic process;glucan metabolic process;cellular polysaccharide catabolic process;cellular polysaccharide metabolic process;cellular carbohydrate metabolic process;cellular macromolecule metabolic process;organic substance metabolic process;cellular glucan metabolic process;cellular process;organic substa…	8;8;4;7;6;6;5;4;4;3;6;2;4;6;1;7;2;3;5;5;3;4;7;5;5;3;4;	GO:0005575;GO:0005576;	cellular_component;extracellular region;	1;2;	GO:0015926;GO:0016798;GO:0003674;GO:0008422;GO:0004565;GO:0016787;GO:0015925;GO:0003824;GO:0004553;	glucosidase activity;hydrolase activity, acting on glycosyl bonds;molecular_function;beta-glucosidase activity;beta-galactosidase activity;hydrolase activity;galactosidase activity;catalytic activity;hydrolase activity, hydrolyzing O-glycosyl compounds;	6;4;1;7;7;3;6;2;5;	K05349	map00460;map00500;map00940;map01100;map01110;	Cyanoamino acid metabolism;Starch and sucrose metabolism;Phenylpropanoid biosynthesis;Metabolic pathways;Biosynthesis of secondary metabolites;	IPR013783;IPR002772;IPR017853;IPR001764;IPR026891;IPR019800;	Immunoglobulin-like fold;Glycoside hydrolase family 3 C-terminal domain;Glycoside hydrolase superfamily;Glycoside hydrolase, family 3, N-terminal;Fibronectin type III-like domain;Glycoside hydrolase, family 3, active site;		271967420	312	G	[G] Carbohydrate transport and metabolism	COG1472	Periplasmic beta-glucosidase and related glycosidases
256295	e_gw1.4.635.1	0.556646	1.39284	0.55808	1.65181	0	1.84062	0.34227	0.00775397	DOWN	GO:0042254;GO:0071840;GO:0022613;GO:0008150;GO:0044085;	ribosome biogenesis;cellular component organization or biogenesis;ribonucleoprotein complex biogenesis;biological_process;cellular component biogenesis;	5;2;4;1;3;	GO:0031974;GO:0043226;GO:0043229;GO:0043228;GO:0043227;GO:0005575;GO:0031981;GO:0005730;GO:0005634;GO:0043231;GO:0043232;GO:0043233;GO:0044464;GO:0005623;GO:0005622;GO:0044446;GO:0070013;GO:0044428;GO:0044424;GO:0044422;	membrane-enclosed lumen;organelle;intracellular organelle;non-membrane-bounded organelle;membrane-bounded organelle;cellular_component;nuclear lumen;nucleolus;nucleus;intracellular membrane-bounded organelle;intracellular non-membrane-bounded organelle;organelle lumen;cell part;cell;intracellular;intracellular organelle part;intracellular organelle lumen;nuclear part;intracellular part;organelle …	2;2;3;3;3;1;5;5;5;4;4;3;2;2;3;3;4;4;3;2;	GO:0003674;GO:0005488;GO:0003676;GO:1901363;GO:1901265;GO:0000166;GO:0036094;GO:0097159;GO:0003723;	molecular_function;binding;nucleic acid binding;heterocyclic compound binding;nucleoside phosphate binding;nucleotide binding;small molecule binding;organic cyclic compound binding;RNA binding;	1;2;4;3;4;4;3;3;5;	K14838			IPR000504;	RNA recognition motif domain;		SPCC1827.05c	168	R	[R] General function prediction only;
346579	estExt_fgenesh1_pm.C_50321	0	0.559244	0	3.18821	0	2.25254	nan	nan	-	GO:0019222;GO:0006470;GO:0055075;GO:0007165;GO:0098771;GO:0055078;GO:0006883;GO:0071840;GO:0080090;GO:0051716;GO:0010608;GO:0043043;GO:0019725;GO:0060255;GO:0008361;GO:0044700;GO:0071214;GO:1901564;GO:1901566;GO:0019538;GO:0048878;GO:0033554;GO:0032535;GO:0006950;GO:0006807;GO:0044267;GO:0044260;GO:0006884;GO:0016043;GO:0090066;GO:0065007;GO:0065009;GO:0065008;GO:0050790;GO:0009889;GO:0050794;GO:…	regulation of metabolic process;protein dephosphorylation;potassium ion homeostasis;signal transduction;inorganic ion homeostasis;sodium ion homeostasis;cellular sodium ion homeostasis;cellular component organization or biogenesis;regulation of primary metabolic process;cellular response to stimulus;posttranscriptional regulation of gene expression;peptide biosynthetic process;cellular homeostasi…	3;7;9;4;7;9;9;2;4;3;6;6;4;4;5;3;4;4;5;4;5;4;4;3;3;5;4;5;3;4;2;3;3;4;4;3;5;5;1;2;5;5;2;6;5;5;4;6;6;4;4;2;5;5;2;7;6;5;5;7;3;8;2;6;5;8;9;4;7;7;5;6;5;5;4;6;5;4;4;6;6;2;3;5;7;5;4;6;3;5;3;8;8;6;4;3;3;5;4;6;6;	GO:0005783;GO:0005773;GO:0043231;GO:0044424;GO:0043229;GO:0005622;GO:0043227;GO:0043226;GO:0012505;GO:0005737;GO:0005634;GO:0044464;GO:0005623;GO:0044444;GO:0005575;	endoplasmic reticulum;vacuole;intracellular membrane-bounded organelle;intracellular part;intracellular organelle;intracellular;membrane-bounded organelle;organelle;endomembrane system;cytoplasm;nucleus;cell part;cell;cytoplasmic part;cellular_component;	4;5;4;3;3;3;3;2;3;4;5;2;2;4;1;	GO:0046872;GO:0003674;GO:0005488;GO:0016787;GO:0016788;GO:0003824;GO:0004722;GO:0004721;GO:0016791;GO:0042578;GO:0043169;GO:0043167;	metal ion binding;molecular_function;binding;hydrolase activity;hydrolase activity, acting on ester bonds;catalytic activity;protein serine/threonine phosphatase activity;phosphoprotein phosphatase activity;phosphatase activity;phosphoric ester hydrolase activity;cation binding;ion binding;	5;1;2;3;4;2;8;7;6;5;4;3;	K06269	map03015;map04022;map04024;map04113;map04114;map04261;map04270;map04390;map04510;map04611;map04720;map04728;map04750;map04810;map04910;map04921;map04931;map05031;map05034;map05168;map05205;	mRNA surveillance pathway;cGMP-PKG signaling pathway;cAMP signaling pathway;Meiosis - yeast;Oocyte meiosis;Adrenergic signaling in cardiomyocytes;Vascular smooth muscle contraction;Hippo signaling pathway;Focal adhesion;Platelet activation;Long-term potentiation;Dopaminergic synapse;Inflammatory mediator regulation of TRP channels;Regulation of actin cytoskeleton;Insulin signaling pathway;Oxytoci…	IPR004843;IPR006186;IPR031675;IPR029052;IPR011159;	Calcineurin-like phosphoesterase domain, ApaH type;Serine/threonine-specific protein phosphatase/bis(5-nucleosyl)-tetraphosphatase;Serine-threonine protein phosphatase, N-terminal;Metallo-dependent phosphatase-like;Phosphoprotein phosphatase PPZ/Ppq1;		SPAC57A7.08	556	TR	[T] Signal transduction mechanisms;[R] General function prediction only;
108956	Crypa1.estExt_fgenesh1_pg.C_90547	0	0.196112	0	4.11004	0	1.69385	nan	nan	-										K08257			IPR014480;IPR008928;IPR005198;	Mannan endo-1,6-alpha-mannosidase;Six-hairpin glycosidase-like;Glycoside hydrolase, family 76;		258650648	89.7	G	[G] Carbohydrate transport and metabolism	COG4833	Predicted alpha-1,6-mannanase, GH76 family
78289	Crypa1.estExt_Genewise1.C_20398	1.14784	0.811192	1.05596	0.859756	1.22478	0.900478	1.33334	0.00662508	UP	GO:0036245;GO:0044237;GO:0045454;GO:0000302;GO:0050789;GO:0006807;GO:0070887;GO:0006979;GO:0071704;GO:0071310;GO:0065007;GO:0044699;GO:0065008;GO:0044763;GO:0042592;GO:0019725;GO:0070301;GO:0006749;GO:0009987;GO:0034614;GO:0051716;GO:0050794;GO:0006950;GO:0008152;GO:0042221;GO:0034599;GO:0010035;GO:0010033;GO:0006575;GO:1901700;GO:1901701;GO:1901564;GO:0043603;GO:0042542;GO:0050896;GO:0034641;GO:…	cellular response to menadione;cellular metabolic process;cell redox homeostasis;response to reactive oxygen species;regulation of biological process;nitrogen compound metabolic process;cellular response to chemical stimulus;response to oxidative stress;organic substance metabolic process;cellular response to organic substance;biological regulation;single-organism process;regulation of biological…	6;3;4;5;2;3;4;4;3;5;2;2;3;3;4;4;6;5;2;6;3;3;3;2;3;5;4;4;4;4;5;4;5;5;2;4;5;6;4;4;1;5;	GO:0043226;GO:0043229;GO:0043227;GO:0044444;GO:0005739;GO:0005737;GO:0043231;GO:0044464;GO:0005623;GO:0005622;GO:0005575;GO:0044424;GO:0005829;	organelle;intracellular organelle;membrane-bounded organelle;cytoplasmic part;mitochondrion;cytoplasm;intracellular membrane-bounded organelle;cell part;cell;intracellular;cellular_component;intracellular part;cytosol;	2;3;3;4;5;4;4;2;2;3;1;3;5;	GO:0003674;GO:0005488;GO:0043167;GO:1901363;GO:1901265;GO:0016491;GO:0043168;GO:0050662;GO:0050661;GO:0050660;GO:0004362;GO:0000166;GO:0016667;GO:0016668;GO:0016209;GO:0036094;GO:0003824;GO:0048037;GO:0097159;GO:0015038;GO:0016651;GO:0015037;GO:0015036;	molecular_function;binding;ion binding;heterocyclic compound binding;nucleoside phosphate binding;oxidoreductase activity;anion binding;coenzyme binding;NADP binding;flavin adenine dinucleotide binding;glutathione-disulfide reductase activity;nucleotide binding;oxidoreductase activity, acting on a sulfur group of donors;oxidoreductase activity, acting on a sulfur group of donors, NAD(P) as accept…	1;2;3;3;4;3;4;4;5;5;3;4;4;5;2;3;2;3;3;7;4;6;5;	K00383	map00480;map04918;	Glutathione metabolism;Thyroid hormone synthesis;	IPR012999;IPR006322;IPR004099;IPR023753;IPR016156;	Pyridine nucleotide-disulphide oxidoreductase, class I, active site;Glutathione reductase, eukaryote/bacterial;Pyridine nucleotide-disulphide oxidoreductase, dimerisation domain;FAD/NAD(P)-binding domain;FAD/NAD-linked reductase, dimerisation domain;		YPL091w	540	Q	[Q] Secondary metabolites biosynthesis, transport and catabolism;
101915	Crypa1.estExt_fgenesh1_kg.C_30169	0.554806	1.41945	0.539721	1.47973	0.569772	1.43652	0.38386	1.5e-06	DOWN	GO:0009167;GO:0044281;GO:0009161;GO:1901360;GO:0044712;GO:0044710;GO:0009199;GO:0006733;GO:0009205;GO:0046034;GO:0046031;GO:0032787;GO:0043436;GO:0046128;GO:0009179;GO:0046483;GO:1901564;GO:0016052;GO:0006163;GO:0006165;GO:0019637;GO:0009141;GO:0009144;GO:0006807;GO:0046496;GO:1901575;GO:0051186;GO:0009150;GO:0008150;GO:0008152;GO:0044723;GO:0044724;GO:0009117;GO:0006753;GO:0006757;GO:0006732;GO:…	purine ribonucleoside monophosphate metabolic process;small molecule metabolic process;ribonucleoside monophosphate metabolic process;organic cyclic compound metabolic process;single-organism catabolic process;single-organism metabolic process;ribonucleoside triphosphate metabolic process;oxidoreduction coenzyme metabolic process;purine ribonucleoside triphosphate metabolic process;ATP metabolic …	8;4;7;4;4;3;7;6;8;8;8;7;5;7;8;4;4;5;6;7;4;6;7;3;7;4;4;7;1;2;4;5;6;5;5;5;6;4;6;7;6;2;4;6;7;2;4;6;7;4;4;4;7;6;5;5;4;8;5;6;3;3;5;6;3;3;4;3;4;5;4;6;	GO:0044424;GO:0005737;GO:0044464;GO:0005623;GO:0005622;GO:0005575;	intracellular part;cytoplasm;cell part;cell;intracellular;cellular_component;	3;4;2;2;3;1;	GO:1901363;GO:0000166;GO:0035639;GO:0097367;GO:0003674;GO:1901265;GO:0032549;GO:0017076;GO:0005524;GO:0043168;GO:0016301;GO:0003824;GO:0016772;GO:0016774;GO:0016740;GO:0032559;GO:0032555;GO:0032550;GO:0032553;GO:0043167;GO:0004618;GO:0030554;GO:0097159;GO:0005488;GO:0001883;GO:0001882;GO:0036094;	heterocyclic compound binding;nucleotide binding;purine ribonucleoside triphosphate binding;carbohydrate derivative binding;molecular_function;nucleoside phosphate binding;ribonucleoside binding;purine nucleotide binding;ATP binding;anion binding;kinase activity;catalytic activity;transferase activity, transferring phosphorus-containing groups;phosphotransferase activity, carboxyl group as accept…	3;4;5;3;1;4;5;5;6;4;5;2;4;5;3;6;5;6;4;3;6;6;3;2;5;4;3;	K00927	map00010;map00710;map01100;map01110;map01120;map01130;map01200;map01230;	Glycolysis / Gluconeogenesis;Carbon fixation in photosynthetic organisms;Metabolic pathways;Biosynthesis of secondary metabolites;Microbial metabolism in diverse environments;Biosynthesis of antibiotics;Carbon metabolism;Biosynthesis of amino acids;	IPR015911;IPR015824;IPR001576;	Phosphoglycerate kinase, conserved site;Phosphoglycerate kinase, N-terminal;Phosphoglycerate kinase;		SPBC14F5.04c	596	G	[G] Carbohydrate transport and metabolism;
68919	Crypa1.fgenesh1_pg.C_scaffold_2001194	0	0	0	3.66782	0	2.33218	nan	nan	-													IPR011042;	Six-bladed beta-propeller, TolB-like;		17227847	62.8	G	[G] Carbohydrate transport and metabolism	COG3386	Sugar lactone lactonase YvrE
356747	estExt_fgenesh1_kg.C_50361	0.219591	2.08929	0.120751	1.09022	0.375748	2.1044	0.13552	0.0114196	DOWN	GO:0006771;GO:0044237;GO:0009231;GO:0044249;GO:0034641;GO:0006807;GO:0044281;GO:0044283;GO:1901362;GO:0044699;GO:1901576;GO:0044710;GO:0044711;GO:0042727;GO:0042726;GO:1901360;GO:0018130;GO:0006767;GO:0006766;GO:0009987;GO:0009058;GO:0009110;GO:0008150;GO:0008152;GO:1901564;GO:0046483;GO:0071704;GO:0044271;GO:1901566;GO:0042364;GO:0044763;	riboflavin metabolic process;cellular metabolic process;riboflavin biosynthetic process;cellular biosynthetic process;cellular nitrogen compound metabolic process;nitrogen compound metabolic process;small molecule metabolic process;small molecule biosynthetic process;organic cyclic compound biosynthetic process;single-organism process;organic substance biosynthetic process;single-organism metabol…	4;3;5;4;4;3;4;5;5;2;4;3;4;6;5;4;5;6;5;2;3;4;1;2;4;4;3;5;5;5;3;	GO:0043226;GO:0005737;GO:0043227;GO:0005634;GO:0043229;GO:0043231;GO:0005829;GO:0044464;GO:0005623;GO:0005622;GO:0005575;GO:0044444;GO:0044424;	organelle;cytoplasm;membrane-bounded organelle;nucleus;intracellular organelle;intracellular membrane-bounded organelle;cytosol;cell part;cell;intracellular;cellular_component;cytoplasmic part;intracellular part;	2;4;3;5;3;4;5;2;2;3;1;4;3;	GO:0003674;GO:0016491;GO:0016765;GO:0016740;GO:0003824;GO:0004746;	molecular_function;oxidoreductase activity;transferase activity, transferring alkyl or aryl (other than methyl) groups;transferase activity;catalytic activity;riboflavin synthase activity;	1;3;4;3;2;5;	K00793	map00740;map01100;map01110;	Riboflavin metabolism;Metabolic pathways;Biosynthesis of secondary metabolites;	IPR023366;IPR026017;IPR001783;IPR017938;	ATP synthase subunit alpha-like domain;Lumazine-binding domain;Lumazine-binding protein;Riboflavin synthase-like beta-barrel;		SPCC1450.13c	216	H	[H] Coenzyme transport and metabolism;
334164	fgenesh1_pg.9__88	0	6	0	0	0	0	nan	nan	-	GO:0009058;GO:0008150;GO:0008152;	biosynthetic process;biological_process;metabolic process;	3;1;2;				GO:0016787;GO:0016788;GO:0003824;GO:0016740;GO:0003674;	hydrolase activity;hydrolase activity, acting on ester bonds;catalytic activity;transferase activity;molecular_function;	3;4;2;3;1;				IPR014043;IPR001031;IPR006162;IPR030918;IPR009081;IPR018201;IPR032088;IPR020806;IPR020807;IPR016039;IPR014030;IPR014031;IPR029058;IPR020801;IPR016035;IPR016036;IPR020841;	Acyl transferase;Thioesterase;Phosphopantetheine attachment site;Polyketide product template domain;Phosphopantetheine binding ACP domain;Beta-ketoacyl synthase, active site;Starter unit:ACP transacylase;Polyketide synthase, phosphopantetheine-binding domain;Polyketide synthase, dehydratase domain;Thiolase-like;Beta-ketoacyl synthase, N-terminal;Beta-ketoacyl synthase, C-terminal;Alpha/Beta hydro…		434402204	527	Q	[Q] Secondary metabolites biosynthesis, transport and catabolism	COG3321	Acyl transferase domain in polyketide synthase (PKS) enzymes
108828	Crypa1.estExt_fgenesh1_pg.C_90241	0.308367	1.22009	0.0442561	1.90791	0.398581	2.12079	0.14312	0.00680554	DOWN	GO:0071840;GO:0071555;GO:0016043;GO:0071554;GO:0071704;GO:0009987;GO:0008150;GO:0008152;GO:0071852;GO:0044238;GO:0005975;GO:0031505;GO:0045229;	cellular component organization or biogenesis;cell wall organization;cellular component organization;cell wall organization or biogenesis;organic substance metabolic process;cellular process;biological_process;metabolic process;fungal-type cell wall organization or biogenesis;primary metabolic process;carbohydrate metabolic process;fungal-type cell wall organization;external encapsulating structu…	2;4;3;3;3;2;1;2;4;3;4;5;4;	GO:0071944;GO:0009277;GO:0031225;GO:0005618;GO:0016020;GO:0031224;GO:0044425;GO:0030312;GO:0005886;GO:0044464;GO:0005623;GO:0005575;	cell periphery;fungal-type cell wall;anchored component of membrane;cell wall;membrane;intrinsic component of membrane;membrane part;external encapsulating structure;plasma membrane;cell part;cell;cellular_component;	3;5;4;4;2;3;2;3;3;2;2;1;	GO:0003674;GO:0016740;GO:0042124;GO:0042123;GO:0003824;	molecular_function;transferase activity;1,3-beta-glucanosyltransferase activity;glucanosyltransferase activity;catalytic activity;	1;3;5;4;2;	K22834			IPR004886;IPR017853;	Glucanosyltransferase;Glycoside hydrolase superfamily;
283471	estExt_Genewise1.C_100557	0	0	0	0	0	0	nan	nan	-	GO:0006897;GO:0016192;GO:0006810;GO:0008150;GO:0051234;GO:0051179;	endocytosis;vesicle-mediated transport;transport;biological_process;establishment of localization;localization;	6;5;4;1;3;2;	GO:0005737;GO:0005829;GO:0032153;GO:0044464;GO:0005623;GO:0005622;GO:0005575;GO:0044444;GO:0044424;	cytoplasm;cytosol;cell division site;cell part;cell;intracellular;cellular_component;cytoplasmic part;intracellular part;	4;5;3;2;2;3;1;4;3;							IPR027267;IPR004148;	Arfaptin homology (AH) domain/BAR domain;BAR domain;		SPBC19C2.10	129	IT	[I] Lipid transport and metabolism;[T] Signal transduction mechanisms;
248835	e_gw1.1.909.1	0	0	0	5.22752	0.423251	0.34923	0.15179	nan	DOWN							GO:0043168;GO:0050662;GO:0004497;GO:0050660;GO:0097159;GO:0000166;GO:0036094;GO:0003824;GO:0003674;GO:0005488;GO:0071949;GO:0048037;GO:0043167;GO:1901363;GO:1901265;GO:0016491;	anion binding;coenzyme binding;monooxygenase activity;flavin adenine dinucleotide binding;organic cyclic compound binding;nucleotide binding;small molecule binding;catalytic activity;molecular_function;binding;FAD binding;cofactor binding;ion binding;heterocyclic compound binding;nucleoside phosphate binding;oxidoreductase activity;	4;4;4;5;3;4;3;2;1;2;6;3;3;3;4;3;				IPR002938;IPR023753;	FAD-binding domain;FAD/NAD(P)-binding domain;		383456699	83.6	HC	[H] Coenzyme transport and metabolism [C] Energy production and conversion	COG0654	2-polyprenyl-6-methoxyphenol hydroxylase and related FAD-dependent oxidoreductases
226782	gw1.11.195.1	0	3.7077	0	0	0	2.2923	nan	nan	-	GO:0019220;GO:0080090;GO:0019222;GO:0007154;GO:0000086;GO:0048583;GO:0007165;GO:0023014;GO:0051716;GO:0071704;GO:0009966;GO:0000160;GO:0000165;GO:0042325;GO:0060255;GO:0044700;GO:0019538;GO:0033554;GO:0035556;GO:0050789;GO:0044267;GO:0007346;GO:0044260;GO:0065007;GO:0007049;GO:0044710;GO:0050794;GO:0043412;GO:0036211;GO:0008150;GO:0008152;GO:1902531;GO:1901987;GO:0050896;GO:0080135;GO:0006950;GO:…	regulation of phosphate metabolic process;regulation of primary metabolic process;regulation of metabolic process;cell communication;G2/M transition of mitotic cell cycle;regulation of response to stimulus;signal transduction;signal transduction by protein phosphorylation;cellular response to stimulus;organic substance metabolic process;regulation of signal transduction;phosphorelay signal transd…	6;4;3;4;6;3;4;4;3;3;4;6;5;7;4;3;4;4;5;2;5;5;4;2;4;3;3;5;5;1;2;5;6;2;4;3;3;6;2;6;4;3;4;2;6;5;5;6;5;2;6;4;5;4;4;6;4;5;5;6;4;5;7;5;6;5;6;3;5;7;3;4;3;5;7;4;7;	GO:0032153;GO:0043234;GO:0044424;GO:0005622;GO:0005737;GO:0044464;GO:0005623;GO:1990315;GO:0032991;GO:0005575;	cell division site;protein complex;intracellular part;intracellular;cytoplasm;cell part;cell;Mcs4 RR-MAPKKK complex;macromolecular complex;cellular_component;	3;3;3;3;4;2;2;4;2;1;	GO:0016740;GO:0004707;GO:0004702;GO:0003674;GO:0016301;GO:0003824;GO:0016773;GO:0016772;GO:0004871;GO:0005057;GO:0004674;GO:0004672;	transferase activity;MAP kinase activity;receptor signaling protein serine/threonine kinase activity;molecular_function;kinase activity;catalytic activity;phosphotransferase activity, alcohol group as acceptor;transferase activity, transferring phosphorus-containing groups;signal transducer activity;receptor signaling protein activity;protein serine/threonine kinase activity;protein kinase activi…	3;5;4;1;5;2;5;4;2;3;7;6;	K11233	map02020;map04011;map04139;	Two-component system;MAPK signaling pathway - yeast;Regulation of mitophagy - yeast;	IPR011006;IPR001789;	CheY-like superfamily;Signal transduction response regulator, receiver domain;		SPBC887.10	266	T	[T] Signal transduction mechanisms;
355930	estExt_fgenesh1_kg.C_40094	0.438244	1.5917	0.443047	1.61664	0.465506	1.44486	0.28943	3.46e-05	DOWN	GO:0044249;GO:0034641;GO:0006807;GO:0034645;GO:0071840;GO:1901576;GO:0044260;GO:0043043;GO:0042254;GO:0071704;GO:0010467;GO:0002181;GO:0044267;GO:0009987;GO:0022613;GO:0009058;GO:0009059;GO:0008150;GO:0008152;GO:0044271;GO:0043604;GO:0044238;GO:1901564;GO:0043603;GO:1901566;GO:0019538;GO:0044237;GO:0043170;GO:0006518;GO:0006412;GO:0044085;	cellular biosynthetic process;cellular nitrogen compound metabolic process;nitrogen compound metabolic process;cellular macromolecule biosynthetic process;cellular component organization or biogenesis;organic substance biosynthetic process;cellular macromolecule metabolic process;peptide biosynthetic process;ribosome biogenesis;organic substance metabolic process;gene expression;cytoplasmic trans…	4;4;3;5;2;4;4;6;5;3;5;7;5;2;4;3;5;1;2;5;6;3;4;5;5;4;3;4;5;6;3;	GO:0022626;GO:0015935;GO:1990904;GO:0043232;GO:0005623;GO:0005622;GO:0043226;GO:0022627;GO:0005737;GO:0044445;GO:0032991;GO:0030529;GO:0044446;GO:0044391;GO:0005840;GO:0005829;GO:0044464;GO:0043229;GO:0005575;GO:0044444;GO:0043228;GO:0044424;GO:0044422;	cytosolic ribosome;small ribosomal subunit;ribonucleoprotein complex;intracellular non-membrane-bounded organelle;cell;intracellular;organelle;cytosolic small ribosomal subunit;cytoplasm;cytosolic part;macromolecular complex;intracellular ribonucleoprotein complex;intracellular organelle part;ribosomal subunit;ribosome;cytosol;cell part;intracellular organelle;cellular_component;cytoplasmic part;…	6;5;3;4;2;3;2;6;4;5;2;4;3;4;5;5;2;3;1;4;3;3;2;	GO:0003674;GO:0005198;GO:0003735;	molecular_function;structural molecule activity;structural constituent of ribosome;	1;2;3;	K02991	map03010;map04066;map04150;map04151;map04910;map05205;	Ribosome;HIF-1 signaling pathway;mTOR signaling pathway;PI3K-Akt signaling pathway;Insulin signaling pathway;Proteoglycans in cancer;	IPR014401;IPR018282;IPR001377;	Ribosomal protein S6, eukaryotic;Ribosomal protein S6e, conserved site;Ribosomal protein S6e;		SPAPB1E7.12	385	J	[J] Translation, ribosomal structure and biogenesis;
355933	estExt_fgenesh1_kg.C_40097	0.254844	1.73763	0.207455	1.75783	0.237162	1.80508	0.13196	3.78e-07	DOWN	GO:0006139;GO:0090304;GO:0044249;GO:0034641;GO:0006807;GO:0034645;GO:0034660;GO:1901360;GO:1901576;GO:0044260;GO:0042274;GO:0043043;GO:0042254;GO:0071704;GO:0010467;GO:0071840;GO:0002181;GO:0046483;GO:0006364;GO:0034470;GO:0044267;GO:0009987;GO:0006725;GO:0022613;GO:0009058;GO:0009059;GO:0008150;GO:0008152;GO:0044271;GO:0043604;GO:0016070;GO:0044238;GO:0016072;GO:1901564;GO:0043603;GO:1901566;GO:…	nucleobase-containing compound metabolic process;nucleic acid metabolic process;cellular biosynthetic process;cellular nitrogen compound metabolic process;nitrogen compound metabolic process;cellular macromolecule biosynthetic process;ncRNA metabolic process;organic cyclic compound metabolic process;organic substance biosynthetic process;cellular macromolecule metabolic process;ribosomal small su…	4;5;4;4;3;5;6;4;4;4;5;6;5;3;5;2;7;4;6;7;5;2;4;4;3;5;1;2;5;6;5;3;7;4;5;5;4;6;7;3;4;3;5;6;6;	GO:0005829;GO:0022626;GO:0015935;GO:1990904;GO:0005623;GO:0043228;GO:0030529;GO:0043226;GO:0022627;GO:0005737;GO:0044445;GO:0032991;GO:0005622;GO:0043232;GO:0043229;GO:0044446;GO:0044391;GO:0005840;GO:0044464;GO:0005575;GO:0044444;GO:0044422;GO:0044424;	cytosol;cytosolic ribosome;small ribosomal subunit;ribonucleoprotein complex;cell;non-membrane-bounded organelle;intracellular ribonucleoprotein complex;organelle;cytosolic small ribosomal subunit;cytoplasm;cytosolic part;macromolecular complex;intracellular;intracellular non-membrane-bounded organelle;intracellular organelle;intracellular organelle part;ribosomal subunit;ribosome;cell part;cellu…	5;6;5;3;2;3;4;2;6;4;5;2;3;4;3;3;4;5;2;1;4;2;3;	GO:0003674;GO:0005198;GO:0003735;	molecular_function;structural molecule activity;structural constituent of ribosome;	1;2;3;	K02995	map03010;	Ribosome;	IPR022309;IPR001047;	Ribosomal protein S8e/ribosomal biogenesis NSA2;Ribosomal protein S8e;		YER102w	296	J	[J] Translation, ribosomal structure and biogenesis;
94542	Crypa1.estExt_Genewise1Plus.C_81109	0.453291	1.36536	0.459098	2.32039	0.412433	0.989424	0.28337	0.0479678	DOWN							GO:0016787;GO:0043169;GO:0090613;GO:0016810;GO:0043167;GO:0003824;GO:0019239;GO:0003674;GO:0005488;GO:0046872;	hydrolase activity;cation binding;5'-deoxyadenosine deaminase activity;hydrolase activity, acting on carbon-nitrogen (but not peptide) bonds;ion binding;catalytic activity;deaminase activity;molecular_function;binding;metal ion binding;	3;4;4;4;3;2;3;1;2;5;				IPR006680;IPR011059;IPR032466;	Amidohydrolase-related;Metal-dependent hydrolase, composite domain;Metal-dependent hydrolase;		334140777	201	FR	[F] Nucleotide transport and metabolism [R] General function prediction only	COG0402	Cytosine/adenosine deaminase or related metal-dependent hydrolase
62088	Crypa1.fgenesh1_pm.C_scaffold_4000274	0	6	0	0	0	0	nan	nan	-
322273	fgenesh1_kg.4__412__2817_1_CCBH_CCBI_EXTA	1.62509	0.196372	1.59735	0.287359	1.90203	0.391792	5.85305	0.000228834	UP													IPR022057;	Chitin synthase III catalytic subunit;
291733	estExt_Genewise1Plus.C_51255	0	1.86954	0	1.92828	0	2.20218	nan	nan	-	GO:0043408;GO:2001235;GO:0044238;GO:0080090;GO:0019222;GO:2001233;GO:0003073;GO:0048584;GO:0048583;GO:0061024;GO:0072359;GO:0072358;GO:0007165;GO:0098771;GO:0019220;GO:0051716;GO:0001990;GO:0010604;GO:0010447;GO:0009967;GO:0010256;GO:0048514;GO:1903201;GO:0048518;GO:0071455;GO:1903209;GO:0019725;GO:0042325;GO:0060255;GO:0036473;GO:0046330;GO:0032268;GO:0055114;GO:0003008;GO:0044700;GO:0042327;GO:…	regulation of MAPK cascade;positive regulation of apoptotic signaling pathway;primary metabolic process;regulation of primary metabolic process;regulation of metabolic process;regulation of apoptotic signaling pathway;regulation of systemic arterial blood pressure;positive regulation of response to stimulus;regulation of response to stimulus;membrane organization;circulatory system development;ca…	6;5;3;4;3;5;5;3;3;4;5;5;4;7;6;3;5;4;5;4;4;4;5;2;5;5;4;7;4;5;8;5;4;3;3;7;4;5;3;3;4;5;6;5;4;4;4;5;4;3;5;4;5;4;4;3;5;7;5;4;6;2;6;4;6;4;6;4;4;9;4;6;3;5;5;2;5;3;4;5;7;6;5;4;3;3;4;3;5;1;5;2;4;5;3;6;5;5;2;4;5;3;6;4;5;4;6;3;8;6;3;5;6;6;3;2;4;3;10;4;3;4;2;11;7;5;4;4;5;5;5;5;6;6;4;7;6;2;2;5;5;4;4;6;8;7;7;5;6;4;6;5;6;3;5;4;4;4;6;4;4;10;6;4;4;5;5;6;4;4;4;4;2;4;4;4;4;9;4;5;3;5;6;3;5;5;5;5;7;2;6;6;6;6;5;3;4;5;…	GO:0030054;GO:0071437;GO:0016021;GO:0016020;GO:0071438;GO:1902494;GO:0098589;GO:0043020;GO:0042995;GO:0043234;GO:0043231;GO:0044424;GO:0044425;GO:0098590;GO:0005773;GO:0043229;GO:0031224;GO:0031253;GO:0044444;GO:1990204;GO:0031226;GO:0005737;GO:0044459;GO:0044463;GO:0044464;GO:0005623;GO:0005622;GO:0012505;GO:0071944;GO:0098797;GO:0043227;GO:0098805;GO:0043226;GO:0005887;GO:0005886;GO:0032991;GO:…	cell junction;invadopodium;integral component of membrane;membrane;invadopodium membrane;catalytic complex;membrane region;NADPH oxidase complex;cell projection;protein complex;intracellular membrane-bounded organelle;intracellular part;membrane part;plasma membrane region;vacuole;intracellular organelle;intrinsic component of membrane;cell projection membrane;cytoplasmic part;oxidoreductase comp…	2;4;4;2;5;4;3;4;3;3;4;3;2;4;5;3;3;4;4;3;4;4;3;3;2;2;3;3;3;4;3;3;2;4;3;2;5;1;3;4;	GO:0005261;GO:0046872;GO:0017016;GO:0016175;GO:0051020;GO:0003674;GO:0015252;GO:0022803;GO:0016491;GO:0016651;GO:0003824;GO:0031267;GO:0022891;GO:0022892;GO:0015075;GO:0015267;GO:0005244;GO:0019899;GO:0043169;GO:0043167;GO:0005215;GO:0005216;GO:0008324;GO:0048365;GO:0022832;GO:0022836;GO:0005515;GO:0022838;GO:0005488;GO:0017048;GO:0050664;GO:0022843;GO:0030171;GO:0022857;	cation channel activity;metal ion binding;Ras GTPase binding;superoxide-generating NADPH oxidase activity;GTPase binding;molecular_function;hydrogen ion channel activity;passive transmembrane transporter activity;oxidoreductase activity;oxidoreductase activity, acting on NAD(P)H;catalytic activity;small GTPase binding;substrate-specific transmembrane transporter activity;substrate-specific transp…	7;5;7;6;5;1;8;4;3;4;2;6;4;3;5;5;7;4;4;3;2;6;6;9;7;6;3;5;2;8;5;8;9;3;	K08008	map04066;map04145;map04380;map04670;map04933;	HIF-1 signaling pathway;Phagosome;Osteoclast differentiation;Leukocyte transendothelial migration;AGE-RAGE signaling pathway in diabetic complications;	IPR013121;IPR013130;IPR017927;IPR013112;IPR017938;	Ferric reductase, NAD binding domain;Ferric reductase transmembrane component-like domain;Ferredoxin reductase-type FAD-binding domain;FAD-binding 8;Riboflavin synthase-like beta-barrel;		Hs5902006	295	PQ	[P] Inorganic ion transport and metabolism;[Q] Secondary metabolites biosynthesis, transport and catabolism;
343009	fgenesh1_pm.9__318	0.254611	1.59392	0.623514	1.37757	0.556767	1.59362	0.31432	0.00148534	DOWN	GO:0006457;GO:0033043;GO:0010564;GO:1903047;GO:0051128;GO:0051301;GO:0007067;GO:0051302;GO:0007049;GO:0000278;GO:0051783;GO:0007346;GO:0000280;GO:1902589;GO:0016043;GO:0050789;GO:0065007;GO:0071840;GO:0007088;GO:0022402;GO:0009987;GO:0050794;GO:0042026;GO:0006996;GO:0044699;GO:0051726;GO:0044763;GO:0048285;GO:0008150;	protein folding;regulation of organelle organization;regulation of cell cycle process;mitotic cell cycle process;regulation of cellular component organization;cell division;mitotic nuclear division;regulation of cell division;cell cycle;mitotic cell cycle;regulation of nuclear division;regulation of mitotic cell cycle;nuclear division;single-organism organelle organization;cellular component orga…	3;5;5;5;4;4;5;4;4;5;5;5;6;4;3;2;2;2;6;4;2;3;4;4;2;4;3;5;1;	GO:0043226;GO:0043229;GO:0043227;GO:0005737;GO:0005634;GO:0043231;GO:0005829;GO:0044464;GO:0005623;GO:0005622;GO:0005575;GO:0044444;GO:0044424;	organelle;intracellular organelle;membrane-bounded organelle;cytoplasm;nucleus;intracellular membrane-bounded organelle;cytosol;cell part;cell;intracellular;cellular_component;cytoplasmic part;intracellular part;	2;3;3;4;5;4;5;2;2;3;1;4;3;	GO:0003674;GO:0005488;GO:0016859;GO:0042277;GO:0003755;GO:0033218;GO:0003824;GO:0016853;	molecular_function;binding;cis-trans isomerase activity;peptide binding;peptidyl-prolyl cis-trans isomerase activity;amide binding;catalytic activity;isomerase activity;	1;2;4;4;5;3;2;3;	K05864			IPR019734;IPR020892;IPR029000;IPR024936;IPR011990;IPR002130;IPR013026;	Tetratricopeptide repeat;Cyclophilin-type peptidyl-prolyl cis-trans isomerase, conserved site;Cyclophilin-like domain;Cyclophilin-type peptidyl-prolyl cis-trans isomerase;Tetratricopeptide-like helical domain;Cyclophilin-type peptidyl-prolyl cis-trans isomerase domain;Tetratricopeptide repeat-containing domain;		Hs4826932	333	O	[O] Posttranslational modification, protein turnover, chaperones;
246132	e_gw1.1.4310.1	0.975324	0.858354	0.906202	0.809332	0.741012	1.70978	0.77648	0.44944	DOWN	GO:0019752;GO:0044710;GO:0071704;GO:0006082;GO:0009987;GO:0008152;GO:0043436;GO:0043648;GO:0044699;GO:0044763;GO:0008150;GO:0044237;GO:0006108;GO:0044281;	carboxylic acid metabolic process;single-organism metabolic process;organic substance metabolic process;organic acid metabolic process;cellular process;metabolic process;oxoacid metabolic process;dicarboxylic acid metabolic process;single-organism process;single-organism cellular process;biological_process;cellular metabolic process;malate metabolic process;small molecule metabolic process;	6;3;3;4;2;2;5;7;2;3;1;3;8;4;	GO:0005737;GO:0044464;GO:0005623;GO:0005622;GO:0005575;GO:0044424;	cytoplasm;cell part;cell;intracellular;cellular_component;intracellular part;	4;2;2;3;1;3;	GO:0046553;GO:0009027;GO:0051287;GO:0003674;GO:0005488;GO:0043167;GO:1901363;GO:1901265;GO:0016491;GO:0050662;GO:0000287;GO:0000166;GO:0046872;GO:0043169;GO:0036094;GO:0003824;GO:0048037;GO:0003862;GO:0016614;GO:0016615;GO:0016616;GO:0097159;	D-malate dehydrogenase (decarboxylating) activity;tartrate dehydrogenase activity;NAD binding;molecular_function;binding;ion binding;heterocyclic compound binding;nucleoside phosphate binding;oxidoreductase activity;coenzyme binding;magnesium ion binding;nucleotide binding;metal ion binding;cation binding;small molecule binding;catalytic activity;cofactor binding;3-isopropylmalate dehydrogenase a…	6;6;5;1;2;3;3;4;3;4;6;4;5;4;3;2;3;6;4;5;5;3;				IPR024084;IPR019818;IPR011829;	Isopropylmalate dehydrogenase-like domain;Isocitrate/isopropylmalate dehydrogenase, conserved site;Tartrate dehydrogenase;		307544154	541	CE	[C] Energy production and conversion [E] Amino acid transport and metabolism	COG0473	Isocitrate/isopropylmalate dehydrogenase
268032	e_gw1.9.7.1	0	2.15332	0.676318	0.769456	1.739	0.661908	1.01068	0.987249	UP	GO:0006807;GO:0043170;GO:1901360;GO:0006139;GO:0090304;GO:0044260;GO:0071704;GO:0010467;GO:0009987;GO:0006725;GO:0008150;GO:0008152;GO:0034641;GO:0046483;GO:0016070;GO:0044238;GO:0044237;GO:0006396;	nitrogen compound metabolic process;macromolecule metabolic process;organic cyclic compound metabolic process;nucleobase-containing compound metabolic process;nucleic acid metabolic process;cellular macromolecule metabolic process;organic substance metabolic process;gene expression;cellular process;cellular aromatic compound metabolic process;biological_process;metabolic process;cellular nitrogen…	3;4;4;4;5;4;3;5;2;4;1;2;4;4;5;3;3;6;	GO:0044464;GO:0043226;GO:0043229;GO:0043227;GO:0005737;GO:0016282;GO:0070993;GO:0005739;GO:0030529;GO:0032991;GO:0043231;GO:1990904;GO:0005623;GO:0005622;GO:0005575;GO:0044444;GO:0044424;	cell part;organelle;intracellular organelle;membrane-bounded organelle;cytoplasm;eukaryotic 43S preinitiation complex;translation preinitiation complex;mitochondrion;intracellular ribonucleoprotein complex;macromolecular complex;intracellular membrane-bounded organelle;ribonucleoprotein complex;cell;intracellular;cellular_component;cytoplasmic part;intracellular part;	2;2;3;3;4;6;5;5;4;2;4;3;2;3;1;4;3;	GO:0016887;GO:0008026;GO:0035639;GO:0032553;GO:0003674;GO:0005488;GO:0003676;GO:0008186;GO:0001883;GO:1901363;GO:0001882;GO:0042623;GO:0043167;GO:0003724;GO:1901265;GO:0032549;GO:0043021;GO:0017076;GO:0043024;GO:0005524;GO:0016787;GO:0008135;GO:0000166;GO:0044822;GO:0017111;GO:0004004;GO:0004386;GO:0036094;GO:0003824;GO:0032555;GO:0016818;GO:0030554;GO:0097367;GO:0097159;GO:0016817;GO:0016462;GO:…	ATPase activity;ATP-dependent helicase activity;purine ribonucleoside triphosphate binding;ribonucleotide binding;molecular_function;binding;nucleic acid binding;RNA-dependent ATPase activity;purine nucleoside binding;heterocyclic compound binding;nucleoside binding;ATPase activity, coupled;ion binding;RNA helicase activity;nucleoside phosphate binding;ribonucleoside binding;ribonucleoprotein com…	8;10;5;4;1;2;4;10;5;3;4;9;3;9;4;5;4;5;5;6;3;6;4;6;7;10;8;3;2;5;5;6;3;3;4;6;6;6;5;9;3;4;7;	K18995			IPR011545;IPR007502;IPR001650;IPR027417;IPR014001;	DEAD/DEAH box helicase domain;Helicase-associated domain;Helicase, C-terminal;P-loop containing nucleoside triphosphate hydrolase;Helicase superfamily 1/2, ATP-binding domain;		Hs18559453	594	A	[A] RNA processing and modification;
342166	fgenesh1_pm.8__104	0.257662	2.14708	0.147537	1.54837	0.301402	1.59795	0.13349	0.00149195	DOWN	GO:0051704;GO:0009405;GO:0008150;	multi-organism process;pathogenesis;biological_process;	2;3;1;	GO:0005615;GO:0005576;GO:0005575;GO:0044421;	extracellular space;extracellular region;cellular_component;extracellular region part;	3;2;1;2;	GO:0004252;GO:0004175;GO:0017171;GO:0016787;GO:0043169;GO:0043167;GO:0003824;GO:0070011;GO:0003674;GO:0005488;GO:0008233;GO:0046872;GO:0008236;	serine-type endopeptidase activity;endopeptidase activity;serine hydrolase activity;hydrolase activity;cation binding;ion binding;catalytic activity;peptidase activity, acting on L-amino acid peptides;molecular_function;binding;peptidase activity;metal ion binding;serine-type peptidase activity;	6;6;4;3;4;3;2;5;1;2;4;5;5;				IPR000209;IPR023828;IPR009020;IPR030400;IPR015366;	Peptidase S8/S53 domain;Peptidase S8, subtilisin, Ser-active site;Protease propeptides/proteinase inhibitor I9;Sedolisin domain;Peptidase S53, activation domain;		339628818	115	O	[O] Posttranslational modification, protein turnover, chaperones	COG4934	Serine protease, subtilase family
97430	Crypa1.estExt_fgenesh1_pm.C_20457	0.615631	1.05009	0.721509	1.75673	0.832341	1.02371	0.56637	0.0894283	DOWN													IPR013783;IPR022185;	Immunoglobulin-like fold;Protein of unknown function DUF3712;
288810	estExt_Genewise1Plus.C_32352	0.790369	0.591494	0.646712	0.962307	1.47089	1.53823	0.94047	0.877906	DOWN	GO:0006633;GO:0006631;GO:0006636;GO:0019752;GO:0044249;GO:0044283;GO:0072330;GO:0044699;GO:0044710;GO:0044711;GO:0071704;GO:0006629;GO:1901576;GO:0009987;GO:0032787;GO:0009058;GO:0008150;GO:0008152;GO:0043436;GO:0044255;GO:0008610;GO:0044238;GO:0006082;GO:0046394;GO:0044763;GO:0016053;GO:0044237;GO:0033559;GO:0044281;	fatty acid biosynthetic process;fatty acid metabolic process;unsaturated fatty acid biosynthetic process;carboxylic acid metabolic process;cellular biosynthetic process;small molecule biosynthetic process;monocarboxylic acid biosynthetic process;single-organism process;single-organism metabolic process;single-organism biosynthetic process;organic substance metabolic process;lipid metabolic proces…	6;5;7;6;4;5;7;2;3;4;3;4;4;2;7;3;1;2;5;4;5;3;4;6;3;5;3;6;4;	GO:0016021;GO:0016020;GO:0031224;GO:0005575;GO:0044425;	integral component of membrane;membrane;intrinsic component of membrane;cellular_component;membrane part;	4;2;3;1;2;	GO:0016705;GO:0016215;GO:1901363;GO:0003674;GO:0005488;GO:0016491;GO:0043169;GO:0043167;GO:0046872;GO:0020037;GO:0003824;GO:0004768;GO:0046906;GO:0097159;GO:0016717;	oxidoreductase activity, acting on paired donorsn;acyl-CoA desaturase activity;heterocyclic compound binding;molecular_function;binding;oxidoreductase activity;cation binding;ion binding;metal ion binding;heme binding;catalytic activity;stearoyl-CoA 9-desaturase activity;tetrapyrrole binding;organic cyclic compound binding;oxidoreductase activity, acting on paired donors, with oxidation of a pair…	4;6;3;1;2;3;4;3;5;5;2;7;4;3;5;	K00507	map01040;map01212;map03320;map04152;map04212;	Biosynthesis of unsaturated fatty acids;Fatty acid metabolism;PPAR signaling pathway;AMPK signaling pathway;Longevity regulating pathway - worm;	IPR005804;IPR015876;IPR001522;IPR009160;IPR018506;IPR001199;	Fatty acid desaturase domain;Acyl-CoA desaturase;Fatty acid desaturase type 1, conserved site;Acyl-CoA desaturase, haem/steroid binding domain-containing;Cytochrome b5, heme-binding site;Cytochrome b5-like heme/steroid binding domain;		SPCC1281.06c_1	437	I	[I] Lipid transport and metabolism;
99739	Crypa1.estExt_fgenesh1_pm.C_80373	0.246814	1.48848	0.248078	1.79028	0.282611	1.94373	0.14888	0.000383055	DOWN	GO:0032436;GO:0080090;GO:0019222;GO:0010564;GO:0010965;GO:0071840;GO:0032434;GO:0048518;GO:0007088;GO:0060255;GO:0030162;GO:0030163;GO:1902099;GO:1903364;GO:0019538;GO:0010638;GO:0051783;GO:0051781;GO:0051785;GO:0044784;GO:0009896;GO:0045840;GO:0009894;GO:0045842;GO:0009893;GO:0050789;GO:0007067;GO:0043170;GO:0044267;GO:0007346;GO:0044265;GO:0044260;GO:0016043;GO:0065007;GO:0044699;GO:1901800;GO:…	positive regulation of proteasomal ubiquitin-dependent protein catabolic process;regulation of primary metabolic process;regulation of metabolic process;regulation of cell cycle process;regulation of mitotic sister chromatid separation;cellular component organization or biogenesis;regulation of proteasomal ubiquitin-dependent protein catabolic process;positive regulation of biological process;reg…	8;4;3;5;7;2;8;2;6;4;6;5;6;6;4;5;5;4;5;6;4;6;4;6;3;2;5;4;5;5;5;4;3;2;2;7;4;3;6;1;2;4;6;6;6;5;8;5;6;6;5;6;5;5;4;4;5;6;6;4;7;6;5;5;5;7;5;7;2;7;6;4;4;5;5;5;6;5;4;4;4;5;5;6;4;6;6;5;4;4;7;3;5;5;6;5;7;4;3;3;5;4;3;6;5;4;4;3;4;5;7;6;3;	GO:0005838;GO:0000502;GO:0043234;GO:0043231;GO:0044424;GO:0043229;GO:0043227;GO:0043226;GO:0005634;GO:0044464;GO:0005623;GO:0005622;GO:0022624;GO:0032991;GO:0005575;GO:0008541;	proteasome regulatory particle;proteasome complex;protein complex;intracellular membrane-bounded organelle;intracellular part;intracellular organelle;membrane-bounded organelle;organelle;nucleus;cell part;cell;intracellular;proteasome accessory complex;macromolecular complex;cellular_component;proteasome regulatory particle, lid subcomplex;	4;4;3;4;3;3;3;2;5;2;2;3;4;2;1;4;				K03039	map03050;map05169;	Proteasome;Epstein-Barr virus infection;	IPR000717;IPR011990;IPR011991;	Proteasome component (PCI) domain;Tetratricopeptide-like helical domain;Winged helix-turn-helix DNA-binding domain;		SPAC607.05	307	O	[O] Posttranslational modification, protein turnover, chaperones;
347951	estExt_fgenesh1_pm.C_80343	0.118723	1.65252	0.124792	1.96818	0.0791317	2.05665	0.05683	0.000133176	DOWN	GO:0044248;GO:0044267;GO:1901575;GO:0044265;GO:0044260;GO:0071704;GO:0006508;GO:0044238;GO:0009987;GO:0008150;GO:0030163;GO:0008152;GO:0044257;GO:0009056;GO:0009057;GO:0051603;GO:0019538;GO:0006807;GO:0044237;GO:0043170;	cellular catabolic process;cellular protein metabolic process;organic substance catabolic process;cellular macromolecule catabolic process;cellular macromolecule metabolic process;organic substance metabolic process;proteolysis;primary metabolic process;cellular process;biological_process;protein catabolic process;metabolic process;cellular protein catabolic process;catabolic process;macromolecul…	4;5;4;5;4;3;5;3;2;1;5;2;6;3;5;6;4;3;3;4;	GO:0000323;GO:0000322;GO:0031974;GO:0000328;GO:0043229;GO:0000324;GO:0005623;GO:0005622;GO:0043227;GO:0043226;GO:0031224;GO:0005737;GO:0031090;GO:0005773;GO:0016021;GO:0016020;GO:0005775;GO:0005774;GO:0044437;GO:0098588;GO:0044446;GO:0043231;GO:0043233;GO:0044464;GO:0005575;GO:0070013;GO:0044444;GO:0044424;GO:0044425;GO:0098805;GO:0044422;	lytic vacuole;storage vacuole;membrane-enclosed lumen;fungal-type vacuole lumen;intracellular organelle;fungal-type vacuole;cell;intracellular;membrane-bounded organelle;organelle;intrinsic component of membrane;cytoplasm;organelle membrane;vacuole;integral component of membrane;membrane;vacuolar lumen;vacuolar membrane;vacuolar part;bounding membrane of organelle;intracellular organelle part;int…	6;6;2;6;3;7;2;3;3;2;3;4;3;5;4;2;5;4;4;4;3;4;3;2;1;4;4;3;2;3;2;	GO:0004180;GO:0043169;GO:0008238;GO:0003674;GO:0008233;GO:0008235;GO:0008237;GO:0046872;GO:0016787;GO:0003824;GO:0043167;GO:0070011;GO:0004181;GO:0005488;	carboxypeptidase activity;cation binding;exopeptidase activity;molecular_function;peptidase activity;metalloexopeptidase activity;metallopeptidase activity;metal ion binding;hydrolase activity;catalytic activity;ion binding;peptidase activity, acting on L-amino acid peptides;metallocarboxypeptidase activity;binding;	7;4;6;1;4;7;6;5;3;2;3;5;8;2;	K01293			IPR001261;IPR002933;IPR011650;IPR017141;	ArgE/DapE/ACY1/CPG2/YscS, conserved site;Peptidase M20;Peptidase M20, dimerisation domain;Peptidase M20, carboxypeptidase S;		SPAC24C9.08	311	E	[E] Amino acid transport and metabolism;
356358	estExt_fgenesh1_kg.C_40539	0	3.63491	0	1.60718	0	0.75791	nan	nan	-	GO:0006458;GO:0006457;GO:0051084;GO:0051086;GO:0009987;GO:0008150;GO:0061077;	'de novo' protein folding;protein folding;'de novo' posttranslational protein folding;chaperone mediated protein folding independent of cofactor;cellular process;biological_process;chaperone-mediated protein folding;	4;3;5;5;2;1;4;	GO:0016272;GO:0043229;GO:0043227;GO:0043226;GO:0005737;GO:0005739;GO:0043234;GO:0032991;GO:0043231;GO:0005829;GO:0044464;GO:0005623;GO:0005622;GO:0005575;GO:0044444;GO:0044424;GO:0005634;	prefoldin complex;intracellular organelle;membrane-bounded organelle;organelle;cytoplasm;mitochondrion;protein complex;macromolecular complex;intracellular membrane-bounded organelle;cytosol;cell part;cell;intracellular;cellular_component;cytoplasmic part;intracellular part;nucleus;	4;3;3;2;4;5;3;2;4;5;2;2;3;1;4;3;5;	GO:0003674;GO:0005488;GO:0051087;GO:0005515;	molecular_function;binding;chaperone binding;protein binding;	1;2;4;3;	K09550			IPR002777;IPR016661;	Prefoldin beta-like;Prefoldin, subunit 4;		Hs12408677	83.2	O	[O] Posttranslational modification, protein turnover, chaperones;
347669	estExt_fgenesh1_pm.C_70553	0.322461	1.52853	0.306492	1.55284	0.229542	2.06014	0.16697	0.00124633	DOWN	GO:0019752;GO:0016053;GO:0006807;GO:0044281;GO:0044283;GO:0044699;GO:1901576;GO:0044710;GO:0044711;GO:0006520;GO:0071704;GO:0019748;GO:0008652;GO:0009987;GO:0009058;GO:0044763;GO:0009404;GO:0008152;GO:0043436;GO:0044238;GO:1901564;GO:0006082;GO:1901566;GO:0044249;GO:0046394;GO:0009403;GO:0044237;GO:0044550;GO:0008150;GO:0009081;GO:0009082;	carboxylic acid metabolic process;organic acid biosynthetic process;nitrogen compound metabolic process;small molecule metabolic process;small molecule biosynthetic process;single-organism process;organic substance biosynthetic process;single-organism metabolic process;single-organism biosynthetic process;cellular amino acid metabolic process;organic substance metabolic process;secondary metaboli…	6;5;3;4;5;2;4;3;4;4;3;4;5;2;3;3;4;2;5;3;4;4;5;4;6;5;3;5;1;5;6;				GO:0008483;GO:0003674;GO:0052654;GO:0052655;GO:0052656;GO:0016740;GO:0004084;GO:0016769;GO:0003824;	transaminase activity;molecular_function;L-leucine transaminase activity;L-valine transaminase activity;L-isoleucine transaminase activity;transferase activity;branched-chain-amino-acid transaminase activity;transferase activity, transferring nitrogenous groups;catalytic activity;	5;1;7;7;7;3;6;4;2;	K00826	map00270;map00280;map00290;map00770;map01100;map01110;map01130;map01210;map01230;	Cysteine and methionine metabolism;"Valine, leucine and isoleucine degradation";"Valine, leucine and isoleucine biosynthesis";Pantothenate and CoA biosynthesis;Metabolic pathways;Biosynthesis of secondary metabolites;Biosynthesis of antibiotics;2-Oxocarboxylic acid metabolism;Biosynthesis of amino acids;	IPR001544;IPR005786;IPR033939;	Aminotransferase class IV;Branched-chain amino acid aminotransferase II;Branched-chain aminotransferase;		150008399	245	EH	[E] Amino acid transport and metabolism [H] Coenzyme transport and metabolism	COG0115	Branched-chain amino acid aminotransferase/4-amino-4-deoxychorismate lyase
269034	e_gw1.10.1.1	0.080098	0.60592	2.23487	0.774455	2.30466	0	2.2311	0.434726	UP													IPR007309;	B-block binding subunit of TFIIIC;
30528	Crypa1.gw1.6.1669.1	0	0	0	0	0	0	nan	nan	-				GO:0005737;GO:0044446;GO:0043231;GO:0043229;GO:0031970;GO:0044464;GO:0005740;GO:0031967;GO:0005622;GO:0005575;GO:0044444;GO:0005739;GO:0005623;GO:0031974;GO:0044424;GO:0005758;GO:0031975;GO:0043227;GO:0043226;GO:0044422;GO:0044429;	cytoplasm;intracellular organelle part;intracellular membrane-bounded organelle;intracellular organelle;organelle envelope lumen;cell part;mitochondrial envelope;organelle envelope;intracellular;cellular_component;cytoplasmic part;mitochondrion;cell;membrane-enclosed lumen;intracellular part;mitochondrial intermembrane space;envelope;membrane-bounded organelle;organelle;organelle part;mitochondri…	4;3;4;3;3;2;5;4;3;1;4;5;2;2;3;4;3;3;2;2;4;							IPR009069;	Cysteine alpha-hairpin motif superfamily;		YHR116w	63.5	S	[S] Function unknown;
347713	estExt_fgenesh1_pm.C_70631	0.00744088	1.64292	0.0384938	2.00346	0.0128335	2.29485	0.00989	0.000485253	DOWN							GO:0043168;GO:0050662;GO:0050661;GO:0050660;GO:0016709;GO:0097159;GO:0016705;GO:0004499;GO:0004497;GO:0000166;GO:0036094;GO:0003824;GO:0003674;GO:0005488;GO:0048037;GO:0043167;GO:1901363;GO:1901265;GO:0016491;	anion binding;coenzyme binding;NADP binding;flavin adenine dinucleotide binding;oxidoreductase activity, acting on paired donorsn, NAD(P)H as one donor, and incorporation of one atom of oxygen;organic cyclic compound binding;oxidoreductase activity, acting on paired donorsn;N,N-dimethylaniline monooxygenase activity;monooxygenase activity;nucleotide binding;small molecule binding;catalytic activi…	4;4;5;5;5;3;4;6;4;4;3;2;1;2;3;3;3;4;3;				IPR023753;IPR020946;	FAD/NAD(P)-binding domain;Flavin monooxygenase-like;		154252232	484	P	[P] Inorganic ion transport and metabolism	COG2072	Predicted flavoprotein CzcO associated with the cation diffusion facilitator CzcD
288263	estExt_Genewise1Plus.C_31408	0.418356	1.48166	0.32958	1.78688	0.495238	1.48829	0.26135	0.000463687	DOWN										K09702			IPR009784;	Protein of unknown function DUF1349;
268524	e_gw1.9.873.1	0.607333	1.41915	0.0797582	1.6074	0.688681	1.59768	0.29751	0.00568346	DOWN	GO:0044237;GO:0044248;GO:0034641;GO:0006807;GO:0072521;GO:0072523;GO:0046130;GO:0046085;GO:0044699;GO:1901361;GO:0044710;GO:0046483;GO:0042278;GO:0071704;GO:1901360;GO:0006152;GO:0044281;GO:0006154;GO:1901135;GO:0006139;GO:0009987;GO:0006725;GO:1901575;GO:0046700;GO:0008150;GO:0009116;GO:0008152;GO:0044712;GO:0034655;GO:0009119;GO:0046128;GO:0009056;GO:0055086;GO:0042454;GO:0044238;GO:1901565;GO:…	cellular metabolic process;cellular catabolic process;cellular nitrogen compound metabolic process;nitrogen compound metabolic process;purine-containing compound metabolic process;purine-containing compound catabolic process;purine ribonucleoside catabolic process;adenosine metabolic process;single-organism process;organic cyclic compound catabolic process;single-organism metabolic process;hetero…	3;4;4;3;5;6;8;8;2;5;3;4;6;3;4;7;4;9;4;4;2;4;4;5;1;5;2;4;5;6;7;3;4;7;3;5;4;5;5;6;4;5;3;5;	GO:0005615;GO:0005575;GO:0005576;GO:0044421;	extracellular space;cellular_component;extracellular region;extracellular region part;	3;1;2;2;	GO:0003674;GO:0008270;GO:0001664;GO:0001948;GO:0043169;GO:0046914;GO:0043167;GO:0019239;GO:0046872;GO:0016787;GO:0031685;GO:0004000;GO:0003824;GO:0043394;GO:0097367;GO:0016810;GO:0016814;GO:0005515;GO:0005102;GO:0005488;	molecular_function;zinc ion binding;G-protein coupled receptor binding;glycoprotein binding;cation binding;transition metal ion binding;ion binding;deaminase activity;metal ion binding;hydrolase activity;adenosine receptor binding;adenosine deaminase activity;catalytic activity;proteoglycan binding;carbohydrate derivative binding;hydrolase activity, acting on carbon-nitrogen (but not peptide) bon…	1;7;5;4;4;6;3;3;5;3;6;4;2;5;3;4;5;3;4;2;	K19572	map00230;map01100;	Purine metabolism;Metabolic pathways;	IPR001365;IPR032466;	Adenosine/AMP deaminase domain;Metal-dependent hydrolase;		Hs8393093	216	F	[F] Nucleotide transport and metabolism;
284550	estExt_Genewise1Plus.C_11398	0.349856	1.53545	0.145738	1.89148	0.373797	1.70368	0.16945	0.000349956	DOWN													IPR000424;IPR012340;IPR011344;	Primosome PriB/single-strand DNA-binding;Nucleic acid-binding, OB-fold;Single-stranded DNA-binding protein;		315122781	58.9	L	[L] Replication, recombination and repair	COG0629	Single-stranded DNA-binding protein
347715	estExt_fgenesh1_pm.C_70633	0.398909	1.93053	0.403743	1.28094	0.29975	1.68613	0.22509	0.00277089	DOWN	GO:0006457;GO:0080090;GO:0019222;GO:0044802;GO:0048308;GO:0031324;GO:0031323;GO:0048523;GO:0050789;GO:0009892;GO:0009653;GO:0071840;GO:0051248;GO:0010605;GO:0044260;GO:0000001;GO:0048869;GO:0051246;GO:0016043;GO:0032989;GO:0071704;GO:0043170;GO:0065007;GO:0007005;GO:1902578;GO:0006508;GO:0032502;GO:0006996;GO:0048311;GO:0044267;GO:0060255;GO:0009987;GO:0044767;GO:0007006;GO:0030162;GO:0044763;GO:…	protein folding;regulation of primary metabolic process;regulation of metabolic process;single-organism membrane organization;organelle inheritance;negative regulation of cellular metabolic process;regulation of cellular metabolic process;negative regulation of cellular process;regulation of biological process;negative regulation of metabolic process;anatomical structure morphogenesis;cellular co…	3;4;3;4;5;4;4;3;2;3;3;2;5;4;4;6;4;5;3;4;3;4;2;5;3;5;2;4;5;5;4;2;3;5;6;3;2;5;5;6;3;2;4;3;5;3;2;5;4;5;2;4;3;4;6;4;1;3;4;6;5;	GO:0005740;GO:0031975;GO:0043229;GO:0005739;GO:0043227;GO:0043226;GO:0005737;GO:0044446;GO:0031090;GO:0019866;GO:0016020;GO:0044444;GO:0044422;GO:0031967;GO:0031966;GO:0044464;GO:0005623;GO:0043231;GO:0005575;GO:0005743;GO:0044429;GO:0044424;GO:0005622;	mitochondrial envelope;envelope;intracellular organelle;mitochondrion;membrane-bounded organelle;organelle;cytoplasm;intracellular organelle part;organelle membrane;organelle inner membrane;membrane;cytoplasmic part;organelle part;organelle envelope;mitochondrial membrane;cell part;cell;intracellular membrane-bounded organelle;cellular_component;mitochondrial inner membrane;mitochondrial part;int…	5;3;3;5;3;2;4;3;3;4;2;4;2;4;4;2;2;4;1;5;4;3;3;				K17080			IPR000163;IPR001107;	Prohibitin;Band 7 domain;		YGR132c	398	O	[O] Posttranslational modification, protein turnover, chaperones;
284950	estExt_Genewise1Plus.C_12067	0.150994	1.91586	0.0414556	1.86907	0.044073	1.97855	0.04104	2.76e-06	DOWN													IPR027842;	Protein of unknown function DUF4449;
231466	gw1.2.1749.1	0	1.99291	0.558804	0.873573	1.09688	1.47783	0.57167	0.273002	DOWN													IPR027461;IPR027478;IPR003507;IPR029062;	LD-carboxypeptidase A, C-terminal domain;Murein tetrapeptide carboxypeptidase, N-terminal domain;Peptidase family S66;Class I glutamine amidotransferase-like;		397772444	186	M	[M] Cell wall/membrane/envelope biogenesis	COG1619	Muramoyltetrapeptide carboxypeptidase LdcA (peptidoglycan recycling)
347025	estExt_fgenesh1_pm.C_60127	0.126559	1.44428	0.0157236	2.45734	0.130425	1.82567	0.04762	0.00364166	DOWN	GO:0006650;GO:0044249;GO:0044255;GO:0044699;GO:1901576;GO:0044710;GO:0044711;GO:0071704;GO:0006646;GO:0006644;GO:0006629;GO:0045017;GO:0009987;GO:0009058;GO:0008150;GO:0046337;GO:0008152;GO:0046486;GO:0090407;GO:0008610;GO:0044238;GO:0008654;GO:0044763;GO:0044237;GO:0006796;GO:0006793;GO:0019637;GO:0046474;	glycerophospholipid metabolic process;cellular biosynthetic process;cellular lipid metabolic process;single-organism process;organic substance biosynthetic process;single-organism metabolic process;single-organism biosynthetic process;organic substance metabolic process;phosphatidylethanolamine biosynthetic process;phospholipid metabolic process;lipid metabolic process;glycerolipid biosynthetic p…	6;4;4;2;4;3;4;3;7;5;4;5;2;3;1;7;2;5;5;5;3;5;3;3;5;4;4;6;	GO:0071944;GO:0005623;GO:0016020;GO:0044464;GO:0005886;GO:0005575;	cell periphery;cell;membrane;cell part;plasma membrane;cellular_component;	3;2;2;2;3;1;	GO:0016830;GO:0003674;GO:0016829;GO:0003824;GO:0016831;GO:0004609;	carbon-carbon lyase activity;molecular_function;lyase activity;catalytic activity;carboxy-lyase activity;phosphatidylserine decarboxylase activity;	4;1;3;2;5;6;	K01613	map00564;map01100;map01110;	Glycerophospholipid metabolism;Metabolic pathways;Biosynthesis of secondary metabolites;	IPR033177;IPR022237;IPR003817;	Phosphatidylserine decarboxylase;Phophatidylserine decarboxylase;Phosphatidylserine decarboxylase-related;		218778944	405	I	[I] Lipid transport and metabolism	COG0688	Phosphatidylserine decarboxylase
109285	Crypa1.estExt_fgenesh1_pg.C_130107	0.179958	0.391652	0	0.116676	0	5.31171	0.09276	nan	DOWN	GO:0044237;GO:0044249;GO:0034645;GO:1901576;GO:0009100;GO:0009101;GO:0044699;GO:0044710;GO:0006486;GO:0071704;GO:0036211;GO:0044267;GO:0009987;GO:0070085;GO:0006464;GO:0043412;GO:0043413;GO:0008150;GO:0008152;GO:0044723;GO:0044238;GO:0005975;GO:0044260;GO:0019538;GO:1901135;GO:0009058;GO:0009059;GO:0043170;GO:1901137;GO:0044763;	cellular metabolic process;cellular biosynthetic process;cellular macromolecule biosynthetic process;organic substance biosynthetic process;glycoprotein metabolic process;glycoprotein biosynthetic process;single-organism process;single-organism metabolic process;protein glycosylation;organic substance metabolic process;protein modification process;cellular protein metabolic process;cellular proce…	3;4;5;4;5;6;2;3;4;3;5;5;2;5;6;5;6;1;2;4;3;4;4;4;4;3;5;4;5;3;	GO:0031974;GO:0043226;GO:0043229;GO:0060205;GO:0031988;GO:0005737;GO:0031983;GO:0031982;GO:0016023;GO:0043227;GO:0016020;GO:0044433;GO:0044446;GO:0031410;GO:0005623;GO:0097708;GO:0043231;GO:0043233;GO:0044464;GO:0005575;GO:0044444;GO:0044422;GO:0044424;GO:0005622;	membrane-enclosed lumen;organelle;intracellular organelle;cytoplasmic membrane-bounded vesicle lumen;membrane-bounded vesicle;cytoplasm;vesicle lumen;vesicle;cytoplasmic, membrane-bounded vesicle;membrane-bounded organelle;membrane;cytoplasmic vesicle part;intracellular organelle part;cytoplasmic vesicle;cell;intracellular vesicle;intracellular membrane-bounded organelle;organelle lumen;cell part…	2;2;3;5;5;4;4;4;5;3;2;4;3;5;2;4;4;3;2;1;4;2;3;3;	GO:0016798;GO:0003674;GO:0005488;GO:0043169;GO:0043167;GO:0005509;GO:0046872;GO:0016787;GO:0015924;GO:0015923;GO:0003824;GO:0004571;GO:0004553;GO:0004559;	hydrolase activity, acting on glycosyl bonds;molecular_function;binding;cation binding;ion binding;calcium ion binding;metal ion binding;hydrolase activity;mannosyl-oligosaccharide mannosidase activity;mannosidase activity;catalytic activity;mannosyl-oligosaccharide 1,2-alpha-mannosidase activity;hydrolase activity, hydrolyzing O-glycosyl compounds;alpha-mannosidase activity;	4;1;2;4;3;6;5;3;8;6;2;9;5;7;	K01230	map00510;map00513;map01100;map04141;	N-Glycan biosynthesis;Various types of N-glycan biosynthesis;Metabolic pathways;Protein processing in endoplasmic reticulum;	IPR001382;	Glycoside hydrolase family 47;		Hs6005808	213	G	[G] Carbohydrate transport and metabolism;
47211	Crypa1.e_gw1.7.1499.1	1.08437	0.543617	1.18788	1.18856	1.14418	0.851393	1.32237	0.215086	UP													IPR009297;	Protein of unknown function DUF952;
263514	e_gw1.7.267.1	0.192302	1.21245	0.276004	1.89333	0.17221	2.2537	0.11951	0.00686361	DOWN	GO:0009167;GO:0044281;GO:0009161;GO:1901360;GO:0044712;GO:0044710;GO:0009199;GO:0016310;GO:0019725;GO:0009205;GO:0046034;GO:0046031;GO:0032787;GO:0043436;GO:0046128;GO:0009179;GO:0046483;GO:1901564;GO:0016052;GO:0048878;GO:0006163;GO:0006165;GO:0019637;GO:0009141;GO:0009144;GO:0006807;GO:0046496;GO:1901575;GO:0051186;GO:0065007;GO:0065008;GO:0019318;GO:0009150;GO:0008150;GO:0001678;GO:0044723;GO:…	purine ribonucleoside monophosphate metabolic process;small molecule metabolic process;ribonucleoside monophosphate metabolic process;organic cyclic compound metabolic process;single-organism catabolic process;single-organism metabolic process;ribonucleoside triphosphate metabolic process;phosphorylation;cellular homeostasis;purine ribonucleoside triphosphate metabolic process;ATP metabolic proce…	8;4;7;4;4;3;7;6;4;8;8;8;7;5;7;8;4;4;5;5;6;7;4;6;7;3;7;4;4;2;3;6;7;1;6;4;5;3;5;5;2;5;6;7;4;6;7;6;2;4;6;2;4;5;5;6;7;4;4;5;4;7;6;4;7;3;5;4;8;5;6;6;3;6;5;6;3;3;4;5;4;5;4;6;	GO:0005829;GO:0044444;GO:0044424;GO:0005737;GO:0044464;GO:0005623;GO:0005622;GO:0005575;	cytosol;cytoplasmic part;intracellular part;cytoplasm;cell part;cell;intracellular;cellular_component;	5;4;3;4;2;2;3;1;	GO:0004396;GO:0004340;GO:1901363;GO:0000166;GO:0035639;GO:0097367;GO:0019158;GO:0003674;GO:1901265;GO:0032549;GO:0017076;GO:0005524;GO:0043168;GO:0016301;GO:0003824;GO:0016773;GO:0016772;GO:0032559;GO:0032555;GO:0032550;GO:0032553;GO:0048029;GO:0016740;GO:0043167;GO:0030554;GO:0097159;GO:0005488;GO:0019200;GO:0008865;GO:0030246;GO:0001883;GO:0001882;GO:0036094;GO:0005536;	hexokinase activity;glucokinase activity;heterocyclic compound binding;nucleotide binding;purine ribonucleoside triphosphate binding;carbohydrate derivative binding;mannokinase activity;molecular_function;nucleoside phosphate binding;ribonucleoside binding;purine nucleotide binding;ATP binding;anion binding;kinase activity;catalytic activity;phosphotransferase activity, alcohol group as acceptor;…	6;7;3;4;5;3;7;1;4;5;5;6;4;5;2;5;4;6;5;6;4;4;3;3;6;3;2;6;7;3;5;4;3;5;	K00844	map00010;map00051;map00052;map00500;map00520;map00521;map00524;map01100;map01110;map01120;map01130;map01200;map04066;map04910;map04930;map04973;map05230;	Glycolysis / Gluconeogenesis;Fructose and mannose metabolism;Galactose metabolism;Starch and sucrose metabolism;Amino sugar and nucleotide sugar metabolism;Streptomycin biosynthesis;Butirosin and neomycin biosynthesis;Metabolic pathways;Biosynthesis of secondary metabolites;Microbial metabolism in diverse environments;Biosynthesis of antibiotics;Carbon metabolism;HIF-1 signaling pathway;Insulin s…	IPR022673;IPR001312;IPR022672;IPR019807;	Hexokinase, C-terminal;Hexokinase;Hexokinase, N-terminal;Hexokinase, binding site;		YGL253w	514	G	[G] Carbohydrate transport and metabolism;
327991	fgenesh1_pg.3__229	0.776766	0.335412	1.23847	1.456	1.21258	0.980763	1.16436	0.692888	UP													IPR002938;IPR023753;	FAD-binding domain;FAD/NAD(P)-binding domain;		55380345	143	HC	[H] Coenzyme transport and metabolism [C] Energy production and conversion	COG0654	2-polyprenyl-6-methoxyphenol hydroxylase and related FAD-dependent oxidoreductases
338580	fgenesh1_pm.3__976	0	0	0	4.48953	0	1.51047	nan	nan	-	GO:0007005;GO:0044710;GO:0046483;GO:0006807;GO:0043170;GO:0044260;GO:0016043;GO:0071840;GO:0008150;GO:0031123;GO:0008152;GO:0016070;GO:0034641;GO:0044699;GO:0006139;GO:0000963;GO:0000965;GO:0009987;GO:0006725;GO:0000959;GO:0090304;GO:1901360;GO:0071704;GO:0010467;GO:0044763;GO:0006996;GO:0044238;GO:0044237;GO:1902589;GO:0006396;	mitochondrion organization;single-organism metabolic process;heterocycle metabolic process;nitrogen compound metabolic process;macromolecule metabolic process;cellular macromolecule metabolic process;cellular component organization;cellular component organization or biogenesis;biological_process;RNA 3'-end processing;metabolic process;RNA metabolic process;cellular nitrogen compound metabolic pro…	5;3;4;3;4;4;3;2;1;7;2;5;4;2;4;4;5;2;4;6;5;4;3;5;3;4;3;3;4;6;	GO:0031974;GO:0043231;GO:0043233;GO:0044429;GO:0044424;GO:0044422;GO:0043229;GO:0043227;GO:0043226;GO:0005737;GO:0044446;GO:0044444;GO:0005739;GO:0044464;GO:0005623;GO:0005622;GO:0005759;GO:0005575;GO:0070013;	membrane-enclosed lumen;intracellular membrane-bounded organelle;organelle lumen;mitochondrial part;intracellular part;organelle part;intracellular organelle;membrane-bounded organelle;organelle;cytoplasm;intracellular organelle part;cytoplasmic part;mitochondrion;cell part;cell;intracellular;mitochondrial matrix;cellular_component;intracellular organelle lumen;	2;4;3;4;3;2;3;3;2;4;3;4;5;2;2;3;5;1;4;	GO:0008186;GO:1901363;GO:0000166;GO:0004386;GO:0016818;GO:0097367;GO:0016817;GO:0070035;GO:0016787;GO:0003674;GO:0005488;GO:0003676;GO:1901265;GO:0042623;GO:0032549;GO:0017076;GO:0005524;GO:0003824;GO:0097159;GO:0016462;GO:0032559;GO:0032555;GO:0032550;GO:0032553;GO:0008026;GO:0035639;GO:0043168;GO:0043167;GO:0030554;GO:0003724;GO:0003723;GO:0016887;GO:0001883;GO:0001882;GO:0017111;GO:0004004;GO:…	RNA-dependent ATPase activity;heterocyclic compound binding;nucleotide binding;helicase activity;hydrolase activity, acting on acid anhydrides, in phosphorus-containing anhydrides;carbohydrate derivative binding;hydrolase activity, acting on acid anhydrides;purine NTP-dependent helicase activity;hydrolase activity;molecular_function;binding;nucleic acid binding;nucleoside phosphate binding;ATPase…	10;3;4;8;5;3;4;9;3;1;2;4;4;9;5;5;6;2;3;6;6;5;6;4;10;5;4;3;6;9;5;8;5;4;7;10;3;	K17675			IPR014001;IPR001650;IPR027417;IPR022192;	Helicase superfamily 1/2, ATP-binding domain;Helicase, C-terminal;P-loop containing nucleoside triphosphate hydrolase;Mitochondrial degradasome RNA helicase subunit, C-terminal domain;		SPAC637.11	369	A	[A] RNA processing and modification;
322319	fgenesh1_kg.4__458__CEST_31_A_02	0.127809	0	0	2.77753	0.159838	2.93483	0.05036	0.000874511	DOWN													IPR018943;	Oligosaccaryltransferase;
338582	fgenesh1_pm.3__978	0.975924	0.824561	0.915221	1.08761	0.881211	1.31547	0.85894	0.352906	DOWN	GO:0006732;GO:0044249;GO:0034641;GO:0006807;GO:0009108;GO:0044281;GO:0044283;GO:1901362;GO:0072525;GO:1901360;GO:1901576;GO:0044710;GO:0051186;GO:0072524;GO:0051188;GO:0071704;GO:0044699;GO:0042822;GO:0042823;GO:0018130;GO:0006767;GO:0006766;GO:0046184;GO:0009987;GO:0006725;GO:0009058;GO:0044711;GO:0008150;GO:0008152;GO:0019438;GO:1901564;GO:0008615;GO:0008614;GO:0090407;GO:0046483;GO:0044271;GO:…	coenzyme metabolic process;cellular biosynthetic process;cellular nitrogen compound metabolic process;nitrogen compound metabolic process;coenzyme biosynthetic process;small molecule metabolic process;small molecule biosynthetic process;organic cyclic compound biosynthetic process;pyridine-containing compound biosynthetic process;organic cyclic compound metabolic process;organic substance biosynt…	5;4;4;3;6;4;5;5;6;4;4;3;4;5;5;3;2;5;6;5;6;5;5;2;4;3;4;1;2;5;4;6;5;5;4;5;4;5;4;5;3;5;4;4;4;4;3;5;5;5;4;				GO:0005488;GO:0003674;GO:0016638;GO:1901363;GO:0048037;GO:0016491;GO:0016641;GO:0004733;GO:0097159;GO:0000166;GO:0010181;GO:1901265;GO:0036094;GO:0003824;GO:0097367;GO:0032553;	binding;molecular_function;oxidoreductase activity, acting on the CH-NH2 group of donors;heterocyclic compound binding;cofactor binding;oxidoreductase activity;oxidoreductase activity, acting on the CH-NH2 group of donors, oxygen as acceptor;pyridoxamine-phosphate oxidase activity;organic cyclic compound binding;nucleotide binding;FMN binding;nucleoside phosphate binding;small molecule binding;ca…	2;1;4;3;3;3;5;6;3;4;4;4;3;2;3;4;	K00275	map00750;map01100;map01120;	Vitamin B6 metabolism;Metabolic pathways;Microbial metabolism in diverse environments;	IPR019576;IPR012349;IPR011576;IPR000659;IPR019740;	Pyridoxine 5'-phosphate oxidase, dimerisation, C-terminal;FMN-binding split barrel;Pyridoxamine 5'-phosphate oxidase, putative;Pyridoxamine 5'-phosphate oxidase;Pyridoxamine 5'-phosphate oxidase, conserved site;		SPAC1093.02	209	H	[H] Coenzyme transport and metabolism;
344289	estExt_fgenesh1_pm.C_10979	0	3.45173	0.377699	1.22371	0	0.946861	0.20154	nan	DOWN										K20475			IPR013244;	Sec39 domain;
325444	fgenesh1_pg.1__520	0.200779	0.644627	3.09841	1.40511	0.215336	0.435738	1.41402	0.750633	UP							GO:0004177;GO:0046872;GO:0046914;GO:0016787;GO:0008238;GO:0043169;GO:0030145;GO:0003824;GO:0070011;GO:0003674;GO:0005488;GO:0008233;GO:0043167;GO:0008237;	aminopeptidase activity;metal ion binding;transition metal ion binding;hydrolase activity;exopeptidase activity;cation binding;manganese ion binding;catalytic activity;peptidase activity, acting on L-amino acid peptides;molecular_function;binding;peptidase activity;ion binding;metallopeptidase activity;	7;5;6;3;6;4;7;2;5;1;2;4;3;6;	K14213			IPR000994;IPR028980;IPR029149;IPR007865;	Peptidase M24;Creatinase/Aminopeptidase P, N-terminal;Creatinase/Aminopeptidase P/Spt16, N-terminal;Aminopeptidase P, N-terminal;		YFR006w	241	R	[R] General function prediction only;
296885	estExt_Genewise1Plus.C_100191	0.0510619	3.10344	0.145342	0.79923	0.189411	1.71151	0.06872	0.0602674	DOWN	GO:0090304;GO:0044249;GO:0034641;GO:0006807;GO:0034645;GO:0034660;GO:0071840;GO:0006139;GO:0044260;GO:0042274;GO:1901360;GO:0043043;GO:0042254;GO:0071704;GO:0010467;GO:0043604;GO:0006364;GO:0022613;GO:0044267;GO:0034470;GO:1901576;GO:0009987;GO:0006725;GO:0000462;GO:0009059;GO:0008150;GO:0008152;GO:1901564;GO:0046483;GO:0016070;GO:0044238;GO:0016072;GO:0044271;GO:0043603;GO:1901566;GO:0019538;GO:…	nucleic acid metabolic process;cellular biosynthetic process;cellular nitrogen compound metabolic process;nitrogen compound metabolic process;cellular macromolecule biosynthetic process;ncRNA metabolic process;cellular component organization or biogenesis;nucleobase-containing compound metabolic process;cellular macromolecule metabolic process;ribosomal small subunit biogenesis;organic cyclic com…	5;4;4;3;5;6;2;4;4;5;4;6;5;3;5;6;6;4;5;7;4;2;4;7;5;1;2;4;4;5;3;7;5;5;5;4;6;3;3;4;3;5;6;6;	GO:0043231;GO:0015935;GO:0044464;GO:0043232;GO:0031974;GO:0005623;GO:0043228;GO:0030529;GO:0043227;GO:0043226;GO:0044422;GO:0005737;GO:0005739;GO:0005575;GO:0032991;GO:0044429;GO:0005622;GO:0043229;GO:0000314;GO:0000313;GO:0044391;GO:0005759;GO:0043233;GO:0005840;GO:1990904;GO:0044446;GO:0070013;GO:0044444;GO:0005761;GO:0005763;GO:0044424;	intracellular membrane-bounded organelle;small ribosomal subunit;cell part;intracellular non-membrane-bounded organelle;membrane-enclosed lumen;cell;non-membrane-bounded organelle;intracellular ribonucleoprotein complex;membrane-bounded organelle;organelle;organelle part;cytoplasm;mitochondrion;cellular_component;macromolecular complex;mitochondrial part;intracellular;intracellular organelle;orga…	4;5;2;4;2;2;3;4;3;2;2;4;5;1;2;4;3;3;4;3;4;5;3;5;3;3;4;4;4;5;3;	GO:0003674;GO:0005198;GO:0003735;	molecular_function;structural molecule activity;structural constituent of ribosome;	1;2;3;	K02996	map03010;	Ribosome;	IPR014721;IPR020574;IPR000754;IPR020568;	Ribosomal protein S5 domain 2-type fold, subgroup;Ribosomal protein S9, conserved site;Ribosomal protein S9;Ribosomal protein S5 domain 2-type fold;		YBR146w	174	J	[J] Translation, ribosomal structure and biogenesis;
224657	gw1.10.274.1	0.0275289	2.06385	0.0690678	1.94728	0.0566262	1.83564	0.02621	9.26e-06	DOWN													IPR002110;IPR020683;	Ankyrin repeat;Ankyrin repeat-containing domain;		Hs14738291	95.1	R	[R] General function prediction only;
338611	fgenesh1_pm.3__1007	0.286192	2.50685	0.252661	0.914491	0.21602	1.82379	0.14392	0.0316116	DOWN	GO:0006772;GO:0006732;GO:0006767;GO:0072528;GO:0044249;GO:0034641;GO:0006807;GO:0009108;GO:1901362;GO:1901360;GO:0072527;GO:1901576;GO:0044710;GO:0051186;GO:0042357;GO:0051188;GO:0071704;GO:0044699;GO:0044281;GO:0018130;GO:0006766;GO:0009229;GO:0009987;GO:0006725;GO:0042723;GO:0009058;GO:0008150;GO:0008152;GO:1901564;GO:0090407;GO:0046483;GO:0044271;GO:1901566;GO:0044272;GO:0044237;GO:0044763;GO:…	thiamine metabolic process;coenzyme metabolic process;water-soluble vitamin metabolic process;pyrimidine-containing compound biosynthetic process;cellular biosynthetic process;cellular nitrogen compound metabolic process;nitrogen compound metabolic process;coenzyme biosynthetic process;organic cyclic compound biosynthetic process;organic cyclic compound metabolic process;pyrimidine-containing com…	5;5;6;6;4;4;3;6;5;4;5;4;3;4;5;5;3;2;4;5;5;6;2;4;4;3;1;2;4;5;4;5;5;5;3;3;5;4;4;4;5;	GO:0044444;GO:0005623;GO:0005737;GO:0044424;GO:0005829;GO:0044464;GO:0005622;GO:0005575;	cytoplasmic part;cell;cytoplasm;intracellular part;cytosol;cell part;intracellular;cellular_component;	4;2;4;3;5;2;3;1;	GO:0003674;GO:0003824;GO:0019842;GO:0001883;GO:0016772;GO:1901363;GO:1901681;GO:0030975;GO:0035639;GO:0043167;GO:0016740;GO:0032549;GO:0032559;GO:0001882;GO:0005524;GO:0016301;GO:0000166;GO:1901265;GO:0036094;GO:0004788;GO:0017076;GO:0032555;GO:0016778;GO:0097367;GO:0097159;GO:0030554;GO:0032550;GO:0043168;GO:0032553;GO:0005488;	molecular_function;catalytic activity;vitamin binding;purine nucleoside binding;transferase activity, transferring phosphorus-containing groups;heterocyclic compound binding;sulfur compound binding;thiamine binding;purine ribonucleoside triphosphate binding;ion binding;transferase activity;ribonucleoside binding;adenyl ribonucleotide binding;nucleoside binding;ATP binding;kinase activity;nucleoti…	1;2;4;5;4;3;3;4;5;3;3;5;6;4;6;5;4;4;3;6;5;5;5;3;3;6;6;4;4;2;	K00949	map00730;map01100;	Thiamine metabolism;Metabolic pathways;	IPR016966;IPR006282;IPR007371;IPR007373;	Thiamin pyrophosphokinase, eukaryotic;Thiamin pyrophosphokinase;Thiamin pyrophosphokinase, catalytic domain;Thiamin pyrophosphokinase, vitamin B1-binding domain;		Hs21362110	125	H	[H] Coenzyme transport and metabolism;
288045	estExt_Genewise1Plus.C_30993	0.137876	1.30685	0.13506	1.98407	0.158779	2.27736	0.07753	0.00398859	DOWN	GO:0006631;GO:0006637;GO:0006732;GO:0019752;GO:0044281;GO:0044699;GO:0044710;GO:0071704;GO:0035383;GO:0006629;GO:0009987;GO:0032787;GO:0051186;GO:0008150;GO:0008152;GO:0043436;GO:0044255;GO:0044238;GO:0006082;GO:0044237;GO:0006790;GO:0006793;GO:0044763;	fatty acid metabolic process;acyl-CoA metabolic process;coenzyme metabolic process;carboxylic acid metabolic process;small molecule metabolic process;single-organism process;single-organism metabolic process;organic substance metabolic process;thioester metabolic process;lipid metabolic process;cellular process;monocarboxylic acid metabolic process;cofactor metabolic process;biological_process;me…	5;5;5;6;4;2;3;3;4;4;2;7;4;1;2;5;4;3;4;3;4;4;3;	GO:0043226;GO:0043229;GO:0043227;GO:0070062;GO:0005739;GO:0005759;GO:0005737;GO:0044446;GO:0031974;GO:0005623;GO:1903561;GO:0031982;GO:0043230;GO:0043231;GO:0043233;GO:0044464;GO:0005622;GO:0005575;GO:0070013;GO:0044444;GO:0005576;GO:0044429;GO:0044424;GO:0044421;GO:0044422;	organelle;intracellular organelle;membrane-bounded organelle;extracellular exosome;mitochondrion;mitochondrial matrix;cytoplasm;intracellular organelle part;membrane-enclosed lumen;cell;extracellular vesicle;vesicle;extracellular organelle;intracellular membrane-bounded organelle;organelle lumen;cell part;intracellular;cellular_component;intracellular organelle lumen;cytoplasmic part;extracellula…	2;3;3;4;5;5;4;3;2;2;3;4;3;4;3;2;3;1;4;4;2;4;3;2;2;	GO:0003674;GO:0016937;GO:0043167;GO:1901363;GO:0016491;GO:0043168;GO:0050662;GO:0050660;GO:0016627;GO:0000166;GO:1901265;GO:0036094;GO:0003995;GO:0003824;GO:0048037;GO:0097159;GO:0005488;	molecular_function;short-branched-chain-acyl-CoA dehydrogenase activity;ion binding;heterocyclic compound binding;oxidoreductase activity;anion binding;coenzyme binding;flavin adenine dinucleotide binding;oxidoreductase activity, acting on the CH-CH group of donors;nucleotide binding;nucleoside phosphate binding;small molecule binding;acyl-CoA dehydrogenase activity;catalytic activity;cofactor bi…	1;6;3;3;3;4;4;5;4;4;4;3;5;2;3;3;2;	K09478	map00071;map00280;map01100;map01110;map01212;	Fatty acid degradation;"Valine, leucine and isoleucine degradation";Metabolic pathways;Biosynthesis of secondary metabolites;Fatty acid metabolism;	IPR009100;IPR009075;IPR006091;IPR006089;IPR013786;	Acyl-CoA dehydrogenase/oxidase, N-terminal and middle domain;Acyl-CoA dehydrogenase/oxidase C-terminal;Acyl-CoA oxidase/dehydrogenase, central domain;Acyl-CoA dehydrogenase, conserved site;Acyl-CoA dehydrogenase/oxidase, N-terminal;		CE11776	464	I	[I] Lipid transport and metabolism;
343714	estExt_fgenesh1_pm.C_10054	0	0	0	0	0	0	nan	nan	-	GO:0008643;GO:0044699;GO:0071702;GO:0006810;GO:0044765;GO:0008150;GO:0051234;GO:0051179;GO:1902578;	carbohydrate transport;single-organism process;organic substance transport;transport;single-organism transport;biological_process;establishment of localization;localization;single-organism localization;	5;2;5;4;4;1;3;2;3;	GO:0022626;GO:1990904;GO:0043229;GO:0043228;GO:0043226;GO:0031224;GO:0005737;GO:0016021;GO:0016020;GO:0030529;GO:0032991;GO:0005840;GO:0043232;GO:0005829;GO:0044464;GO:0005623;GO:0005622;GO:0005575;GO:0044444;GO:0044445;GO:0044424;GO:0044425;	cytosolic ribosome;ribonucleoprotein complex;intracellular organelle;non-membrane-bounded organelle;organelle;intrinsic component of membrane;cytoplasm;integral component of membrane;membrane;intracellular ribonucleoprotein complex;macromolecular complex;ribosome;intracellular non-membrane-bounded organelle;cytosol;cell part;cell;intracellular;cellular_component;cytoplasmic part;cytosolic part;in…	6;3;3;3;2;3;4;4;2;4;2;5;4;5;2;2;3;1;4;5;3;2;							IPR004853;	Sugar phosphate transporter domain;		At4g32390	197	GE	[G] Carbohydrate transport and metabolism;[E] Amino acid transport and metabolism;
47692	Crypa1.e_gw1.7.754.1	0.56118	1.10127	0.803627	1.30743	1.20248	1.02401	0.74789	0.232494	DOWN	GO:0051188;GO:0009165;GO:0044281;GO:0044283;GO:1901362;GO:1901360;GO:0044710;GO:0044711;GO:0042440;GO:0043650;GO:0006767;GO:0006766;GO:0006760;GO:0000097;GO:0000096;GO:0043436;GO:0046483;GO:0043648;GO:1901564;GO:0006575;GO:1901566;GO:0016053;GO:0006163;GO:0006164;GO:0019438;GO:0042398;GO:0006807;GO:0009066;GO:0046653;GO:0046655;GO:0046654;GO:0046656;GO:1901576;GO:0051186;GO:0035999;GO:0042558;GO:…	cofactor biosynthetic process;nucleotide biosynthetic process;small molecule metabolic process;small molecule biosynthetic process;organic cyclic compound biosynthetic process;organic cyclic compound metabolic process;single-organism metabolic process;single-organism biosynthetic process;pigment metabolic process;dicarboxylic acid biosynthetic process;water-soluble vitamin metabolic process;vitam…	5;6;4;5;5;4;3;4;4;7;6;5;5;6;5;5;4;7;4;4;5;5;6;7;5;5;3;6;6;6;7;6;4;4;5;5;6;4;5;1;2;5;5;5;5;5;6;5;6;5;6;5;4;4;4;8;2;4;6;7;5;6;2;4;4;6;4;5;5;5;7;7;6;6;5;5;6;6;4;3;5;6;5;3;4;3;3;6;3;5;4;4;6;	GO:0005829;GO:0044424;GO:0044444;GO:0005737;GO:0044464;GO:0005623;GO:0005622;GO:0005575;	cytosol;intracellular part;cytoplasmic part;cytoplasm;cell part;cell;intracellular;cellular_component;	5;3;4;4;2;2;3;1;	GO:1901363;GO:0000166;GO:0035639;GO:0017076;GO:0097367;GO:0016814;GO:0016810;GO:0003674;GO:0003676;GO:0003677;GO:1901265;GO:0019238;GO:0032549;GO:0005524;GO:0016787;GO:0003824;GO:0016879;GO:0097159;GO:0032559;GO:0032555;GO:0032553;GO:0016491;GO:0004329;GO:0036094;GO:0043167;GO:0003697;GO:0030554;GO:0032550;GO:0005488;GO:0001883;GO:0001882;GO:0016646;GO:0016645;GO:0004488;GO:0016874;GO:0004477;GO:…	heterocyclic compound binding;nucleotide binding;purine ribonucleoside triphosphate binding;purine nucleotide binding;carbohydrate derivative binding;hydrolase activity, acting on carbon-nitrogen (but not peptide) bonds, in cyclic amidines;hydrolase activity, acting on carbon-nitrogen (but not peptide) bonds;molecular_function;nucleic acid binding;DNA binding;nucleoside phosphate binding;cyclohyd…	3;4;5;5;3;5;4;1;4;5;4;6;5;6;3;2;4;3;6;5;4;3;5;3;3;6;6;6;2;5;4;5;4;6;3;7;4;	K00288	map00670;map01100;	One carbon pool by folate;Metabolic pathways;	IPR000559;IPR020867;IPR016040;IPR000672;IPR020628;IPR020631;IPR020630;IPR027417;	Formate-tetrahydrofolate ligase, FTHFS;Tetrahydrofolate dehydrogenase/cyclohydrolase, conserved site;NAD(P)-binding domain;Tetrahydrofolate dehydrogenase/cyclohydrolase;Formate-tetrahydrofolate ligase, FTHFS, conserved site;Tetrahydrofolate dehydrogenase/cyclohydrolase, NAD(P)-binding domain;Tetrahydrofolate dehydrogenase/cyclohydrolase, catalytic domain;P-loop containing nucleoside triphosphate …		SPBC839.16	1225	H	[H] Coenzyme transport and metabolism;
343713	estExt_fgenesh1_pm.C_10053	0.0334118	1.69727	0	1.99711	0.0399759	2.23223	0.01857	0.0023264	DOWN													IPR010721;	Protein of unknown function DUF1295;		16799675	85.1	R	[R] General function prediction only	COG3752	Steroid 5-alpha reductase family enzyme
106438	Crypa1.estExt_fgenesh1_pg.C_30301	0.0422944	1.80499	0.620977	1.59769	0.283573	1.65048	0.18738	0.00157046	DOWN	GO:0097502;GO:0044249;GO:0044237;GO:0034645;GO:0043170;GO:0009100;GO:0009101;GO:0044699;GO:0044267;GO:0044710;GO:0006486;GO:0006487;GO:0071704;GO:1901576;GO:0009987;GO:0070085;GO:0006464;GO:0044260;GO:0043412;GO:0036211;GO:0008150;GO:0008152;GO:0044723;GO:0006493;GO:0009059;GO:0044238;GO:0005975;GO:0019538;GO:1901135;GO:0009058;GO:1901137;GO:0043413;GO:0044763;	mannosylation;cellular biosynthetic process;cellular metabolic process;cellular macromolecule biosynthetic process;macromolecule metabolic process;glycoprotein metabolic process;glycoprotein biosynthetic process;single-organism process;cellular protein metabolic process;single-organism metabolic process;protein glycosylation;protein N-linked glycosylation;organic substance metabolic process;organ…	6;4;3;5;4;5;6;2;5;3;4;5;3;4;2;5;6;4;5;5;1;2;4;5;5;3;4;4;4;3;5;6;3;	GO:0043229;GO:0005737;GO:0031090;GO:0043227;GO:0016021;GO:0016020;GO:0043226;GO:0044431;GO:0031224;GO:0005794;GO:0098588;GO:0044446;GO:0012505;GO:0044425;GO:0043231;GO:0044464;GO:0005623;GO:0005622;GO:0005575;GO:0044444;GO:0044424;GO:0044422;GO:0000139;	intracellular organelle;cytoplasm;organelle membrane;membrane-bounded organelle;integral component of membrane;membrane;organelle;Golgi apparatus part;intrinsic component of membrane;Golgi apparatus;bounding membrane of organelle;intracellular organelle part;endomembrane system;membrane part;intracellular membrane-bounded organelle;cell part;cell;intracellular;cellular_component;cytoplasmic part;…	3;4;3;3;4;2;2;4;3;4;4;3;3;2;4;2;2;3;1;4;3;2;5;	GO:0003674;GO:0016740;GO:0000030;GO:0003824;GO:0000026;GO:0016757;GO:0016758;	molecular_function;transferase activity;mannosyltransferase activity;catalytic activity;alpha-1,2-mannosyltransferase activity;transferase activity, transferring glycosyl groups;transferase activity, transferring hexosyl groups;	1;3;6;2;7;4;5;				IPR002685;IPR029044;	Glycosyl transferase, family 15;Nucleotide-diphospho-sugar transferases;		YOR099w	439	G	[G] Carbohydrate transport and metabolism;
256639	e_gw1.4.154.1	0.312898	1.51471	0.431415	1.53366	0.566294	1.64103	0.27948	0.000171527	DOWN	GO:0008104;GO:0044801;GO:0061025;GO:0061024;GO:0044802;GO:0044699;GO:0006888;GO:0070727;GO:0006886;GO:0016043;GO:0071840;GO:0071702;GO:0033036;GO:0097576;GO:0034613;GO:0048193;GO:0006810;GO:0045184;GO:0015031;GO:0044765;GO:0008150;GO:0042144;GO:0051649;GO:0051234;GO:0051179;GO:1902578;GO:0051641;GO:0006996;GO:0007033;GO:0016192;GO:0046907;GO:0044763;GO:1902589;GO:0048284;GO:1902582;GO:0009987;	protein localization;single-organism membrane fusion;membrane fusion;membrane organization;single-organism membrane organization;single-organism process;ER to Golgi vesicle-mediated transport;cellular macromolecule localization;intracellular protein transport;cellular component organization;cellular component organization or biogenesis;organic substance transport;macromolecule localization;vacuol…	4;5;5;4;4;2;7;4;6;3;2;5;3;6;5;6;4;4;5;4;1;5;4;3;2;3;3;4;5;5;5;3;4;5;5;2;	GO:0005737;GO:0044464;GO:0005623;GO:0005622;GO:0005575;GO:0044424;	cytoplasm;cell part;cell;intracellular;cellular_component;intracellular part;	4;2;2;3;1;3;	GO:0017076;GO:0035639;GO:1901363;GO:0003674;GO:0005488;GO:0016887;GO:0001883;GO:0043168;GO:0001882;GO:0032549;GO:0043167;GO:0032555;GO:0032559;GO:0005524;GO:0016787;GO:0000166;GO:0017111;GO:1901265;GO:0016818;GO:0003824;GO:0097367;GO:0097159;GO:0030554;GO:0016817;GO:0016462;GO:0032550;GO:0032553;GO:0036094;	purine nucleotide binding;purine ribonucleoside triphosphate binding;heterocyclic compound binding;molecular_function;binding;ATPase activity;purine nucleoside binding;anion binding;nucleoside binding;ribonucleoside binding;ion binding;purine ribonucleotide binding;adenyl ribonucleotide binding;ATP binding;hydrolase activity;nucleotide binding;nucleoside-triphosphatase activity;nucleoside phospha…	5;5;3;1;2;8;5;4;4;5;3;5;6;6;3;4;7;4;5;2;3;3;6;4;6;6;4;3;	K06027	map04721;map04727;map04962;	Synaptic vesicle cycle;GABAergic synapse;Vasopressin-regulated water reabsorption;	IPR029067;IPR003960;IPR003593;IPR027417;IPR009010;IPR003959;IPR004201;	CDC48 domain 2-like;ATPase, AAA-type, conserved site;AAA+ ATPase domain;P-loop containing nucleoside triphosphate hydrolase;Aspartate decarboxylase-like domain;ATPase, AAA-type, core;CDC48, domain 2;		SPAC1834.11c	730	O	[O] Posttranslational modification, protein turnover, chaperones;
103155	Crypa1.estExt_fgenesh1_kg.C_60127	0.594167	1.46197	0.609396	1.40006	0.591638	1.34277	0.42694	2.1e-05	DOWN	GO:0009167;GO:0044281;GO:0009161;GO:1901360;GO:0044712;GO:0044710;GO:0009199;GO:0006733;GO:0009205;GO:0046034;GO:0046031;GO:0032787;GO:0043436;GO:0046128;GO:0009179;GO:0046483;GO:1901564;GO:0016052;GO:0006163;GO:0006165;GO:0009141;GO:0009144;GO:0006807;GO:1901575;GO:0051186;GO:0019637;GO:0006139;GO:0009150;GO:0008150;GO:0008152;GO:0044723;GO:0044724;GO:0044763;GO:0006753;GO:0006757;GO:0006732;GO:…	purine ribonucleoside monophosphate metabolic process;small molecule metabolic process;ribonucleoside monophosphate metabolic process;organic cyclic compound metabolic process;single-organism catabolic process;single-organism metabolic process;ribonucleoside triphosphate metabolic process;oxidoreduction coenzyme metabolic process;purine ribonucleoside triphosphate metabolic process;ATP metabolic …	8;4;7;4;4;3;7;6;8;8;8;7;5;7;8;4;4;5;6;7;6;7;3;4;4;4;4;7;1;2;4;5;3;5;5;5;6;4;6;7;6;2;6;7;2;4;6;7;4;4;4;7;7;6;5;5;4;8;5;6;3;6;5;6;3;3;4;3;4;5;4;6;	GO:0000015;GO:1902494;GO:0043234;GO:0005829;GO:0044424;GO:0044444;GO:0044445;GO:0005737;GO:0032991;GO:0044464;GO:0005623;GO:0005622;GO:0005575;	phosphopyruvate hydratase complex;catalytic complex;protein complex;cytosol;intracellular part;cytoplasmic part;cytosolic part;cytoplasm;macromolecular complex;cell part;cell;intracellular;cellular_component;	5;4;3;5;3;4;5;4;2;2;2;3;1;	GO:0046872;GO:0003674;GO:0005488;GO:0004634;GO:0003824;GO:0016835;GO:0016836;GO:0000287;GO:0043169;GO:0016829;GO:0043167;	metal ion binding;molecular_function;binding;phosphopyruvate hydratase activity;catalytic activity;carbon-oxygen lyase activity;hydro-lyase activity;magnesium ion binding;cation binding;lyase activity;ion binding;	5;1;2;6;2;4;5;6;4;3;3;	K01689	map00010;map00680;map01100;map01110;map01120;map01130;map01200;map01230;map03018;map04066;	Glycolysis / Gluconeogenesis;Methane metabolism;Metabolic pathways;Biosynthesis of secondary metabolites;Microbial metabolism in diverse environments;Biosynthesis of antibiotics;Carbon metabolism;Biosynthesis of amino acids;RNA degradation;HIF-1 signaling pathway;	IPR029065;IPR020809;IPR000941;IPR029017;IPR034390;IPR020811;IPR020810;	Enolase C-terminal domain-like;Enolase, conserved site;Enolase;Enolase N-terminal domain-like;Enolase-like superfamily;Enolase, N-terminal;Enolase, C-terminal TIM barrel domain;		YGR254w	652	G	[G] Carbohydrate transport and metabolism;
108135	Crypa1.estExt_fgenesh1_pg.C_70103	0	0.603362	0	2.57819	0	2.81845	nan	nan	-	GO:0019222;GO:1901360;GO:1901361;GO:0051716;GO:0010608;GO:0060255;GO:0019439;GO:0046483;GO:0033554;GO:0006807;GO:0043170;GO:0050789;GO:1901575;GO:0044265;GO:0065007;GO:0065008;GO:0006139;GO:0046700;GO:0006950;GO:0008150;GO:0008152;GO:0034655;GO:0016070;GO:0016071;GO:0044270;GO:0050896;GO:0044248;GO:0034641;GO:0043488;GO:0043487;GO:0009987;GO:0006725;GO:0006979;GO:0000956;GO:0000184;GO:2000815;GO:…	regulation of metabolic process;organic cyclic compound metabolic process;organic cyclic compound catabolic process;cellular response to stimulus;posttranscriptional regulation of gene expression;regulation of macromolecule metabolic process;aromatic compound catabolic process;heterocycle metabolic process;cellular response to stress;nitrogen compound metabolic process;macromolecule metabolic pro…	3;4;5;3;6;4;5;4;4;3;4;2;4;5;2;3;4;5;3;1;2;5;5;6;5;2;4;4;5;4;2;4;4;8;9;5;5;3;5;6;7;5;3;5;3;4;4;3;	GO:0005829;GO:0044424;GO:0044444;GO:0005737;GO:0044464;GO:0005623;GO:0005622;GO:0005575;	cytosol;intracellular part;cytoplasmic part;cytoplasm;cell part;cell;intracellular;cellular_component;	5;3;4;4;2;2;3;1;	GO:0008270;GO:1901363;GO:0000166;GO:0046872;GO:0004386;GO:0016818;GO:0097367;GO:0016817;GO:0016787;GO:0003674;GO:0005488;GO:0003676;GO:0003677;GO:1901265;GO:0046914;GO:0032549;GO:0017076;GO:0005524;GO:0043168;GO:0003824;GO:0097159;GO:0016462;GO:0032559;GO:0032555;GO:0032550;GO:0032553;GO:0035639;GO:0043169;GO:0043167;GO:0030554;GO:0001883;GO:0001882;GO:0017111;GO:0036094;	zinc ion binding;heterocyclic compound binding;nucleotide binding;metal ion binding;helicase activity;hydrolase activity, acting on acid anhydrides, in phosphorus-containing anhydrides;carbohydrate derivative binding;hydrolase activity, acting on acid anhydrides;hydrolase activity;molecular_function;binding;nucleic acid binding;DNA binding;nucleoside phosphate binding;transition metal ion binding…	7;3;4;5;8;5;3;4;3;1;2;4;5;4;6;5;5;6;4;2;3;6;6;5;6;4;5;4;3;6;5;4;7;3;	K14326	map03013;map03015;	RNA transport;mRNA surveillance pathway;	IPR018999;	RNA helicase UPF1, UPF2-interacting domain;		Hs18375673	507	A	[A] RNA processing and modification;
355736	estExt_fgenesh1_kg.C_30486	0.386524	1.34599	0.487213	1.66245	0.437874	1.67995	0.27976	0.000557899	DOWN	GO:0080090;GO:0019222;GO:0000082;GO:0051716;GO:0045786;GO:0010608;GO:0043043;GO:0048519;GO:0060255;GO:0006446;GO:1901564;GO:1901566;GO:0019538;GO:0033554;GO:0044783;GO:1990611;GO:0006807;GO:0043170;GO:0050789;GO:1901576;GO:0007346;GO:0031571;GO:0065007;GO:0044699;GO:0009889;GO:0050794;GO:1901987;GO:0006950;GO:0008150;GO:0008152;GO:2000134;GO:1901988;GO:0044271;GO:0043558;GO:0050896;GO:0010556;GO:…	regulation of primary metabolic process;regulation of metabolic process;G1/S transition of mitotic cell cycle;cellular response to stimulus;negative regulation of cell cycle;posttranscriptional regulation of gene expression;peptide biosynthetic process;negative regulation of biological process;regulation of macromolecule metabolic process;regulation of translational initiation;organonitrogen comp…	4;3;7;3;4;6;6;2;4;5;4;5;4;4;7;7;3;4;2;4;5;7;2;2;4;3;6;3;1;2;7;6;5;6;2;5;5;5;4;4;6;6;5;7;4;5;7;5;2;5;5;6;6;5;7;5;6;6;5;4;5;5;6;5;6;4;6;3;5;7;5;5;5;5;3;5;3;4;6;6;3;4;5;4;3;7;7;5;6;4;6;3;6;	GO:0043234;GO:0043231;GO:0005829;GO:0044424;GO:0043229;GO:0043227;GO:0005850;GO:0044444;GO:0005737;GO:0005634;GO:0044464;GO:0005623;GO:0005622;GO:0005575;GO:0043226;GO:0032991;	protein complex;intracellular membrane-bounded organelle;cytosol;intracellular part;intracellular organelle;membrane-bounded organelle;eukaryotic translation initiation factor 2 complex;cytoplasmic part;cytoplasm;nucleus;cell part;cell;intracellular;cellular_component;organelle;macromolecular complex;	3;4;5;3;3;3;4;4;4;5;2;2;3;1;2;2;	GO:1901363;GO:0003674;GO:0005488;GO:0003676;GO:0003743;GO:0003723;GO:0097159;GO:0008135;	heterocyclic compound binding;molecular_function;binding;nucleic acid binding;translation initiation factor activity;RNA binding;organic cyclic compound binding;translation factor activity, RNA binding;	3;1;2;4;7;5;3;6;	K03237	map03013;map04141;map04210;map04932;map05160;map05162;map05164;map05168;	RNA transport;Protein processing in endoplasmic reticulum;Apoptosis;Non-alcoholic fatty liver disease (NAFLD);Hepatitis C;Measles;Influenza A;Herpes simplex infection;	IPR011488;IPR024055;IPR024054;	Translation initiation factor 2, alpha subunit;Translation initiation factor 2, alpha subunit, C-terminal;Translation initiation factor 2, alpha subunit, middle domain;		SPAC3G9.09c	232	J	[J] Translation, ribosomal structure and biogenesis;
347195	estExt_fgenesh1_pm.C_60402	1.00368	2.48459	0	1.59419	0.392823	0.524717	0.45504	0.354807	DOWN	GO:0015931;GO:0008104;GO:0051028;GO:0071705;GO:0071702;GO:0033036;GO:0006810;GO:0045184;GO:0015031;GO:0008150;GO:0051236;GO:0051234;GO:0051179;GO:0050658;GO:0006403;GO:0050657;	nucleobase-containing compound transport;protein localization;mRNA transport;nitrogen compound transport;organic substance transport;macromolecule localization;transport;establishment of protein localization;protein transport;biological_process;establishment of RNA localization;establishment of localization;localization;RNA transport;RNA localization;nucleic acid transport;	6;4;6;5;5;3;4;4;5;1;4;3;2;5;4;7;	GO:0031975;GO:0043229;GO:0043227;GO:0043226;GO:0031224;GO:0005575;GO:0031090;GO:0005634;GO:0005635;GO:0031965;GO:0031967;GO:0012505;GO:0016020;GO:0043231;GO:0005643;GO:0044464;GO:0005623;GO:0005622;GO:0044446;GO:0044428;GO:0044424;GO:0044425;GO:0016021;GO:0044422;	envelope;intracellular organelle;membrane-bounded organelle;organelle;intrinsic component of membrane;cellular_component;organelle membrane;nucleus;nuclear envelope;nuclear membrane;organelle envelope;endomembrane system;membrane;intracellular membrane-bounded organelle;nuclear pore;cell part;cell;intracellular;intracellular organelle part;nuclear part;intracellular part;membrane part;integral co…	3;3;3;2;3;1;3;5;4;4;4;3;2;4;5;2;2;3;3;4;3;2;4;2;				K18725			IPR013783;	Immunoglobulin-like fold;
273972	estExt_Genewise1.C_22439	0.270409	1.82295	0.306265	1.593	0.227358	1.78002	0.15474	3.89e-05	DOWN	GO:1901564;GO:0044249;GO:0006807;GO:0044237;GO:0034645;GO:1901576;GO:0044260;GO:0043043;GO:0071704;GO:0010467;GO:1901566;GO:0043170;GO:0044267;GO:0009987;GO:0009058;GO:0009059;GO:0008150;GO:0008152;GO:0044271;GO:0043604;GO:0044238;GO:0019538;GO:0034641;GO:0043603;GO:0006518;GO:0006412;	organonitrogen compound metabolic process;cellular biosynthetic process;nitrogen compound metabolic process;cellular metabolic process;cellular macromolecule biosynthetic process;organic substance biosynthetic process;cellular macromolecule metabolic process;peptide biosynthetic process;organic substance metabolic process;gene expression;organonitrogen compound biosynthetic process;macromolecule …	4;4;3;3;5;4;4;6;3;5;5;4;5;2;3;5;1;2;5;6;3;4;4;5;5;6;	GO:0044464;GO:0043229;GO:0030529;GO:0043226;GO:0005737;GO:0032991;GO:0005840;GO:0043232;GO:1990904;GO:0005623;GO:0005622;GO:0005575;GO:0044444;GO:0043228;GO:0044424;	cell part;intracellular organelle;intracellular ribonucleoprotein complex;organelle;cytoplasm;macromolecular complex;ribosome;intracellular non-membrane-bounded organelle;ribonucleoprotein complex;cell;intracellular;cellular_component;cytoplasmic part;non-membrane-bounded organelle;intracellular part;	2;3;4;2;4;2;5;4;3;2;3;1;4;3;3;	GO:0003674;GO:0005198;GO:0003735;	molecular_function;structural molecule activity;structural constituent of ribosome;	1;2;3;	K02953	map03010;	Ribosome;	IPR009068;IPR023029;IPR000589;IPR012606;	S15/NS1, RNA-binding;Ribosomal protein S15P;Ribosomal protein S15;Ribosomal protein S13/S15, N-terminal;		YDR064w	251	J	[J] Translation, ribosomal structure and biogenesis;
288536	estExt_Genewise1Plus.C_31858	1.33043	0.200665	1.49511	0.488915	1.3625	1.12238	2.31133	0.0458907	UP	GO:0080090;GO:0019222;GO:0072329;GO:0044281;GO:0044282;GO:0044283;GO:1901362;GO:1901360;GO:1901361;GO:0044712;GO:0044710;GO:0044711;GO:0010605;GO:0043650;GO:0048519;GO:0060255;GO:0032787;GO:2001141;GO:0043436;GO:0046483;GO:0043648;GO:0016054;GO:0016053;GO:0019438;GO:0019631;GO:0019630;GO:0009892;GO:0009890;GO:0010629;GO:0006807;GO:0050789;GO:0097659;GO:1901576;GO:1901575;GO:0044260;GO:0009423;GO:…	regulation of primary metabolic process;regulation of metabolic process;monocarboxylic acid catabolic process;small molecule metabolic process;small molecule catabolic process;small molecule biosynthetic process;organic cyclic compound biosynthetic process;organic cyclic compound metabolic process;organic cyclic compound catabolic process;single-organism catabolic process;single-organism metaboli…	4;3;7;4;5;5;5;4;5;4;3;4;4;7;2;4;7;6;5;4;7;5;5;5;6;5;3;4;5;3;2;7;4;4;4;8;2;7;5;4;3;1;2;5;5;5;6;6;5;6;8;5;4;6;4;4;4;5;2;4;7;2;4;7;7;6;4;5;5;4;6;5;5;4;4;6;5;6;6;3;5;7;5;5;5;6;3;5;3;4;4;3;3;5;3;3;	GO:0044424;GO:0005622;GO:0005737;GO:0044464;GO:0005623;GO:0005575;	intracellular part;intracellular;cytoplasm;cell part;cell;cellular_component;	3;3;4;2;2;1;	GO:0003855;GO:0003856;GO:0016614;GO:0016616;GO:0003674;GO:0003824;GO:0016835;GO:0016836;GO:0016491;GO:0016829;GO:0016838;GO:0004764;	3-dehydroquinate dehydratase activity;3-dehydroquinate synthase activity;oxidoreductase activity, acting on CH-OH group of donors;oxidoreductase activity, acting on the CH-OH group of donors, NAD or NADP as acceptor;molecular_function;catalytic activity;carbon-oxygen lyase activity;hydro-lyase activity;oxidoreductase activity;lyase activity;carbon-oxygen lyase activity, acting on phosphates;shiki…	6;6;4;5;1;2;4;5;3;3;5;6;				IPR006151;IPR013785;IPR031322;IPR001381;IPR016040;IPR013708;IPR027417;	Quinate/shikimate 5-dehydrogenase/glutamyl-tRNA reductase;Aldolase-type TIM barrel;Shikimate kinase/gluconokinase;3-dehydroquinate dehydratase type I;NAD(P)-binding domain;Shikimate dehydrogenase substrate binding, N-terminal;P-loop containing nucleoside triphosphate hydrolase;		SPAC1834.02	211	E	[E] Amino acid transport and metabolism;
31234	Crypa1.gw1.7.1530.1	1.36702	0.737906	0	1.22627	1.71681	0.952	1.58623	0.0845897	UP	GO:0090304;GO:0044237;GO:0034660;GO:0043170;GO:1901360;GO:0042254;GO:0071704;GO:0010467;GO:0044085;GO:0071840;GO:0022613;GO:0010501;GO:0006364;GO:0034470;GO:0006139;GO:0016072;GO:0044260;GO:0009987;GO:0006725;GO:0008150;GO:0008152;GO:0034641;GO:0046483;GO:0016070;GO:0044238;GO:0006807;GO:0006396;	nucleic acid metabolic process;cellular metabolic process;ncRNA metabolic process;macromolecule metabolic process;organic cyclic compound metabolic process;ribosome biogenesis;organic substance metabolic process;gene expression;cellular component biogenesis;cellular component organization or biogenesis;ribonucleoprotein complex biogenesis;RNA secondary structure unwinding;rRNA processing;ncRNA pr…	5;3;6;4;4;5;3;5;3;2;4;6;6;7;4;7;4;2;4;1;2;4;4;5;3;3;6;	GO:0031974;GO:0043229;GO:0043228;GO:0043227;GO:0043226;GO:0044446;GO:0031981;GO:0005730;GO:0005634;GO:0043231;GO:0043232;GO:0043233;GO:0044464;GO:0005623;GO:0005622;GO:0005575;GO:0070013;GO:0044428;GO:0044424;GO:0044422;	membrane-enclosed lumen;intracellular organelle;non-membrane-bounded organelle;membrane-bounded organelle;organelle;intracellular organelle part;nuclear lumen;nucleolus;nucleus;intracellular membrane-bounded organelle;intracellular non-membrane-bounded organelle;organelle lumen;cell part;cell;intracellular;cellular_component;intracellular organelle lumen;nuclear part;intracellular part;organelle …	2;3;3;3;2;3;5;5;5;4;4;3;2;2;3;1;4;4;3;2;	GO:0005488;GO:0000166;GO:0003676;GO:0008026;GO:0035639;GO:1901363;GO:0032553;GO:0003674;GO:0016887;GO:0008186;GO:0001883;GO:0001882;GO:0043168;GO:0043167;GO:0032549;GO:0032559;GO:0005524;GO:0016787;GO:0030554;GO:0017111;GO:0004004;GO:0004386;GO:0036094;GO:0003824;GO:0017076;GO:0032555;GO:0016818;GO:0097367;GO:0097159;GO:0042623;GO:0016817;GO:0003724;GO:0070035;GO:0003723;GO:0016462;GO:0032550;GO:…	binding;nucleotide binding;nucleic acid binding;ATP-dependent helicase activity;purine ribonucleoside triphosphate binding;heterocyclic compound binding;ribonucleotide binding;molecular_function;ATPase activity;RNA-dependent ATPase activity;purine nucleoside binding;nucleoside binding;anion binding;ion binding;ribonucleoside binding;adenyl ribonucleotide binding;ATP binding;hydrolase activity;ade…	2;4;4;10;5;3;4;1;8;10;5;4;4;3;5;6;6;3;6;7;10;8;3;2;5;5;5;3;3;9;4;9;9;5;6;6;4;	K14811			IPR000629;IPR011545;IPR001650;IPR014014;IPR014001;IPR027417;	ATP-dependent RNA helicase DEAD-box, conserved site;DEAD/DEAH box helicase domain;Helicase, C-terminal;RNA helicase, DEAD-box type, Q motif;Helicase superfamily 1/2, ATP-binding domain;P-loop containing nucleoside triphosphate hydrolase;		YGL078c	515	A	[A] RNA processing and modification;
252708	e_gw1.3.2950.1	0.326848	1.57803	0.38007	1.60594	0	2.10912	0.20033	0.00805037	DOWN													IPR004097;IPR001667;	DHHA2 domain;DDH domain;		SPAC2F3.11	103	C	[C] Energy production and conversion;
347665	estExt_fgenesh1_pm.C_70549	0.0749404	0.106549	0.213056	0.0949095	5.46825	0.0422997	23.6146	0.359124	UP	GO:0043207;GO:0009615;GO:0008150;GO:0051707;GO:0051704;GO:0009607;GO:0009605;GO:0050896;	response to external biotic stimulus;response to virus;biological_process;response to other organism;multi-organism process;response to biotic stimulus;response to external stimulus;response to stimulus;	4;4;1;3;2;3;3;2;	GO:0005737;GO:0044464;GO:0005623;GO:0005622;GO:0005575;GO:0044424;	cytoplasm;cell part;cell;intracellular;cellular_component;intracellular part;	4;2;2;3;1;3;	GO:0035639;GO:1901363;GO:0003674;GO:0005488;GO:0043167;GO:0043168;GO:1901265;GO:0001882;GO:0019001;GO:0000166;GO:0032561;GO:0001883;GO:0032549;GO:0017076;GO:0005525;GO:0016787;GO:0003924;GO:0017111;GO:0036094;GO:0003824;GO:0032555;GO:0016818;GO:0097367;GO:0097159;GO:0016817;GO:0016462;GO:0032550;GO:0032553;	purine ribonucleoside triphosphate binding;heterocyclic compound binding;molecular_function;binding;ion binding;anion binding;nucleoside phosphate binding;nucleoside binding;guanyl nucleotide binding;nucleotide binding;guanyl ribonucleotide binding;purine nucleoside binding;ribonucleoside binding;purine nucleotide binding;GTP binding;hydrolase activity;GTPase activity;nucleoside-triphosphatase ac…	5;3;1;2;3;4;4;4;6;4;6;5;5;5;6;3;8;7;3;2;5;5;3;3;4;6;6;4;				IPR020850;IPR022812;IPR001401;IPR030381;IPR000375;IPR027417;	GTPase effector domain;Dynamin superfamily;Dynamin, GTPase domain;Dynamin-type guanine nucleotide-binding (G) domain;Dynamin central domain;P-loop containing nucleoside triphosphate hydrolase;		Hs4505291	142	UR	[U] Intracellular trafficking, secretion, and vesicular transport;[R] General function prediction only;
268459	e_gw1.9.1590.1	0.154861	2.18828	0.667329	1.57617	0.250307	1.16304	0.21766	0.0188582	DOWN	GO:0051348;GO:0019220;GO:0080090;GO:0019222;GO:0006470;GO:0048585;GO:0048583;GO:0007165;GO:0023014;GO:0051716;GO:0006986;GO:0010605;GO:0009968;GO:0009966;GO:0000165;GO:0044092;GO:0048519;GO:0060255;GO:0045859;GO:0010033;GO:0042325;GO:0044700;GO:0042326;GO:0030968;GO:0019538;GO:0007154;GO:0033554;GO:0033673;GO:0009892;GO:0080134;GO:0035556;GO:0071900;GO:0050789;GO:0044267;GO:0044260;GO:0043549;GO:…	negative regulation of transferase activity;regulation of phosphate metabolic process;regulation of primary metabolic process;regulation of metabolic process;protein dephosphorylation;negative regulation of response to stimulus;regulation of response to stimulus;signal transduction;signal transduction by protein phosphorylation;cellular response to stimulus;response to unfolded protein;negative r…	6;6;4;3;7;3;3;4;4;3;5;4;4;4;5;4;2;4;7;4;7;3;7;5;4;4;4;7;3;4;5;8;2;5;4;6;5;2;6;3;4;4;3;3;3;5;1;2;5;5;6;4;5;5;5;6;6;7;3;7;2;4;4;3;4;5;2;6;5;5;5;6;3;2;4;5;5;5;4;5;4;2;5;4;4;8;6;9;3;5;7;8;6;6;5;3;3;3;5;3;5;4;7;7;3;	GO:0043231;GO:0005829;GO:0044424;GO:0043229;GO:0043227;GO:0044444;GO:0005737;GO:0005634;GO:0005622;GO:0044464;GO:0005623;GO:0043226;GO:0005575;	intracellular membrane-bounded organelle;cytosol;intracellular part;intracellular organelle;membrane-bounded organelle;cytoplasmic part;cytoplasm;nucleus;intracellular;cell part;cell;organelle;cellular_component;	4;5;3;3;3;4;4;5;3;2;2;2;1;	GO:0042578;GO:0046872;GO:0003674;GO:0005488;GO:0016787;GO:0004722;GO:0016788;GO:0003824;GO:0004721;GO:0016791;GO:0043169;GO:0043167;	phosphoric ester hydrolase activity;metal ion binding;molecular_function;binding;hydrolase activity;protein serine/threonine phosphatase activity;hydrolase activity, acting on ester bonds;catalytic activity;phosphoprotein phosphatase activity;phosphatase activity;cation binding;ion binding;	5;5;1;2;3;8;4;2;7;6;4;3;	K14803			IPR000222;IPR001932;IPR015655;	PPM-type phosphatase, divalent cation binding;PPM-type phosphatase domain;Protein phosphatase 2C family;		SPCC1223.11	446	T	[T] Signal transduction mechanisms;
347159	estExt_fgenesh1_pm.C_60340	0	3.25947	0.467299	1.1914	0.460043	0.621796	0.27422	0.32091	DOWN	GO:0044248;GO:0044237;GO:1901360;GO:1901361;GO:1901575;GO:0071704;GO:0019336;GO:0009987;GO:0006725;GO:0019439;GO:0008150;GO:0008152;GO:0018958;GO:0009056;GO:1901616;GO:1901615;	cellular catabolic process;cellular metabolic process;organic cyclic compound metabolic process;organic cyclic compound catabolic process;organic substance catabolic process;organic substance metabolic process;phenol-containing compound catabolic process;cellular process;cellular aromatic compound metabolic process;aromatic compound catabolic process;biological_process;metabolic process;phenol-co…	4;3;4;5;4;3;6;2;4;5;1;2;5;3;5;4;	GO:0005737;GO:0044464;GO:0005623;GO:0005622;GO:0005575;GO:0044424;	cytoplasm;cell part;cell;intracellular;cellular_component;intracellular part;	4;2;2;3;1;3;	GO:0005488;GO:0004497;GO:0003674;GO:0071949;GO:0043167;GO:1901363;GO:0050662;GO:0050660;GO:0016709;GO:0016705;GO:0000166;GO:1901265;GO:0016491;GO:0043168;GO:0036094;GO:0003824;GO:0097159;GO:0048037;GO:0018662;	binding;monooxygenase activity;molecular_function;FAD binding;ion binding;heterocyclic compound binding;coenzyme binding;flavin adenine dinucleotide binding;oxidoreductase activity, acting on paired donorsn, NAD(P)H as one donor, and incorporation of one atom of oxygen;oxidoreductase activity, acting on paired donorsn;nucleotide binding;nucleoside phosphate binding;oxidoreductase activity;anion b…	2;4;1;6;3;3;4;5;5;4;4;4;3;4;3;2;3;3;6;	K03380	map00361;map00623;map00627;map01120;	Chlorocyclohexane and chlorobenzene degradation;Toluene degradation;Aminobenzoate degradation;Microbial metabolism in diverse environments;	IPR002938;IPR012941;IPR023753;IPR012336;	FAD-binding domain;Phenol hydroxylase, C-terminal dimerisation domain;FAD/NAD(P)-binding domain;Thioredoxin-like fold;		119386199	450	HC	[H] Coenzyme transport and metabolism [C] Energy production and conversion	COG0654	2-polyprenyl-6-methoxyphenol hydroxylase and related FAD-dependent oxidoreductases
356440	estExt_fgenesh1_kg.C_50037	0	3.39474	0	1.99991	0	0.605355	nan	nan	-													IPR003609;	PAN/Apple domain;
241068	gw1.4.2952.1	0.291778	1.60737	0.336569	1.30001	0.664218	1.80005	0.27458	0.00368528	DOWN													IPR000073;IPR029058;	Alpha/beta hydrolase fold-1;Alpha/Beta hydrolase fold;		339505700	61.6	I	[I] Lipid transport and metabolism	COG2267	Lysophospholipase, alpha-beta hydrolase superfamily
65097	Crypa1.fgenesh1_pm.C_scaffold_10000025	0	2.74133	1.45104	1.18808	0	0.619551	0.95695	nan	DOWN	GO:0006732;GO:0044249;GO:0009108;GO:0044281;GO:0044283;GO:0044699;GO:0044710;GO:0051186;GO:1901663;GO:0071704;GO:0006733;GO:0006744;GO:0006743;GO:1901576;GO:0009987;GO:0009058;GO:0044711;GO:0008150;GO:0008152;GO:1901661;GO:0042180;GO:0042181;GO:0051188;GO:0044763;GO:0044237;	coenzyme metabolic process;cellular biosynthetic process;coenzyme biosynthetic process;small molecule metabolic process;small molecule biosynthetic process;single-organism process;single-organism metabolic process;cofactor metabolic process;quinone biosynthetic process;organic substance metabolic process;oxidoreduction coenzyme metabolic process;ubiquinone biosynthetic process;ubiquinone metaboli…	5;4;6;4;5;2;3;4;6;3;6;7;6;4;2;3;4;1;2;5;4;5;5;3;3;	GO:0044464;GO:0031975;GO:0043229;GO:0043227;GO:0043226;GO:0005737;GO:0044446;GO:0031090;GO:0016020;GO:0005740;GO:0005739;GO:0031967;GO:0031966;GO:0043231;GO:0019866;GO:0005623;GO:0005622;GO:0005575;GO:0005743;GO:0044444;GO:0044429;GO:0044424;GO:0044422;	cell part;envelope;intracellular organelle;membrane-bounded organelle;organelle;cytoplasm;intracellular organelle part;organelle membrane;membrane;mitochondrial envelope;mitochondrion;organelle envelope;mitochondrial membrane;intracellular membrane-bounded organelle;organelle inner membrane;cell;intracellular;cellular_component;mitochondrial inner membrane;cytoplasmic part;mitochondrial part;intr…	2;3;3;3;2;4;3;3;2;5;5;4;4;4;4;2;3;1;5;4;4;3;2;	GO:0003674;GO:0008289;GO:0005488;	molecular_function;lipid binding;binding;	1;3;2;	K18587			IPR013718;IPR012762;	COQ9;Ubiquinone biosynthesis protein COQ9;		SPAC19G12.11	149	S	[S] Function unknown;
282250	estExt_Genewise1.C_90176	0.250599	1.00278	0.174316	2.16219	0.158362	2.25176	0.10768	0.0161901	DOWN	GO:0044237;GO:0090304;GO:0034641;GO:0006807;GO:0000398;GO:0043170;GO:1901360;GO:0006139;GO:0044260;GO:0071704;GO:0010467;GO:0008380;GO:0044238;GO:0009987;GO:0006725;GO:0000375;GO:0000377;GO:0008150;GO:0008152;GO:0046483;GO:0016070;GO:0016071;GO:0045292;GO:0006396;GO:0006397;	cellular metabolic process;nucleic acid metabolic process;cellular nitrogen compound metabolic process;nitrogen compound metabolic process;mRNA splicing, via spliceosome;macromolecule metabolic process;organic cyclic compound metabolic process;nucleobase-containing compound metabolic process;cellular macromolecule metabolic process;organic substance metabolic process;gene expression;RNA splicing;…	3;5;4;3;8;4;4;4;4;3;5;7;3;2;4;8;9;1;2;4;5;6;9;6;7;	GO:0043227;GO:0043226;GO:0005737;GO:0005634;GO:0043231;GO:0044464;GO:0043229;GO:0005623;GO:0005622;GO:0005575;GO:0044424;	membrane-bounded organelle;organelle;cytoplasm;nucleus;intracellular membrane-bounded organelle;cell part;intracellular organelle;cell;intracellular;cellular_component;intracellular part;	3;2;4;5;4;2;3;2;3;1;3;	GO:0005488;GO:0003674;GO:0003676;GO:1901363;GO:1901265;GO:0000166;GO:0036094;GO:0097159;GO:0003723;	binding;molecular_function;nucleic acid binding;heterocyclic compound binding;nucleoside phosphate binding;nucleotide binding;small molecule binding;organic cyclic compound binding;RNA binding;	2;1;4;3;4;4;3;3;5;				IPR034403;IPR000504;	Srp1, RNA recognition motif;RNA recognition motif domain;
296089	estExt_Genewise1Plus.C_90582	0.0358164	0.104576	2.62514	0.0876415	2.81115	0.335668	10.3661	0.140794	UP	GO:0014896;GO:0019220;GO:0080090;GO:0019222;GO:0051049;GO:0032386;GO:0048583;GO:0048678;GO:0003012;GO:0044710;GO:0007165;GO:2001135;GO:0016042;GO:0031345;GO:0051896;GO:0071840;GO:0046434;GO:0044712;GO:0051716;GO:0010605;GO:0009968;GO:0071704;GO:0009966;GO:0048869;GO:0018212;GO:0009611;GO:0018193;GO:0045665;GO:0045664;GO:0010721;GO:0048519;GO:0003008;GO:0048585;GO:0046503;GO:0048681;GO:0042325;GO:…	muscle hypertrophy;regulation of phosphate metabolic process;regulation of primary metabolic process;regulation of metabolic process;regulation of transport;regulation of intracellular transport;regulation of response to stimulus;response to axon injury;muscle system process;single-organism metabolic process;signal transduction;regulation of endocytic recycling;lipid catabolic process;negative re…	5;6;4;3;4;5;3;5;4;3;4;5;5;5;6;2;5;4;3;4;4;3;4;4;8;4;7;6;7;5;2;3;3;6;5;7;6;5;8;4;5;6;6;5;7;3;7;5;3;3;4;8;8;4;3;4;3;3;3;4;5;4;4;3;5;5;4;5;4;4;7;3;5;2;4;6;4;3;4;4;4;3;8;5;5;1;2;4;5;3;7;6;3;6;5;6;2;7;3;5;4;7;5;3;4;3;4;6;6;5;8;4;4;3;2;3;5;4;2;6;5;5;5;5;5;7;4;4;5;6;8;5;4;2;2;5;2;2;4;4;4;4;4;3;3;5;5;6;6;6;6;2;6;4;6;4;4;4;4;8;7;5;4;3;9;4;9;4;2;6;6;4;5;7;7;6;6;4;6;6;5;4;3;4;4;6;3;2;3;3;8;3;7;3;5;9;3;3;5;4…	GO:0030425;GO:0030424;GO:0031982;GO:0016020;GO:0031988;GO:0098589;GO:0044297;GO:0036477;GO:0042995;GO:0043231;GO:0044424;GO:0044425;GO:0043229;GO:0043227;GO:0043226;GO:0043025;GO:0012505;GO:0005773;GO:0044444;GO:0097708;GO:0055037;GO:0005905;GO:0005737;GO:0031410;GO:0043005;GO:0016023;GO:0044464;GO:0005623;GO:0005622;GO:0030139;GO:0030135;GO:0030136;GO:0045334;GO:0098805;GO:0097458;GO:0005769;GO:…	dendrite;axon;vesicle;membrane;membrane-bounded vesicle;membrane region;cell body;somatodendritic compartment;cell projection;intracellular membrane-bounded organelle;intracellular part;membrane part;intracellular organelle;membrane-bounded organelle;organelle;neuronal cell body;endomembrane system;vacuole;cytoplasmic part;intracellular vesicle;recycling endosome;coated pit;cytoplasm;cytoplasmic …	5;5;4;2;5;3;3;4;3;4;3;2;3;3;2;4;3;5;4;4;5;3;4;5;4;5;2;2;3;6;6;7;7;3;3;5;1;4;	GO:0016791;GO:0003674;GO:0005488;GO:0016787;GO:0008934;GO:0003824;GO:0052745;GO:0016788;GO:0046983;GO:0042578;GO:0042802;GO:0042803;GO:0005515;GO:0052834;GO:0052832;GO:0052833;	phosphatase activity;molecular_function;binding;hydrolase activity;inositol monophosphate 1-phosphatase activity;catalytic activity;inositol phosphate phosphatase activity;hydrolase activity, acting on ester bonds;protein dimerization activity;phosphoric ester hydrolase activity;identical protein binding;protein homodimerization activity;protein binding;inositol monophosphate phosphatase activity…	6;1;2;3;9;2;7;4;4;5;4;5;3;8;9;9;				IPR022158;IPR002013;IPR034753;	Inositol phosphatase;SAC domain;hSac2 domain;		Hs7662414	305	I	[I] Lipid transport and metabolism;
244618	e_gw1.1.1802.1	0	1.70089	0.789185	1.79401	0	1.71591	0.45435	nan	DOWN										K02990	map03010;	Ribosome;	IPR000529;IPR014717;	Ribosomal protein S6;Translation elongation factor EF1B/ribosomal protein S6;		YKL003c	83.6	J	[J] Translation, ribosomal structure and biogenesis;
47328	Crypa1.e_gw1.7.528.1	0.252831	2.0833	0.0890895	1.93437	0	1.64042	0.09065	0.00240107	DOWN													IPR016040;	NAD(P)-binding domain;
272376	estExt_Genewise1.C_13679	0	0	1.45683	2.46504	0	2.07813	0.64133	nan	DOWN
92794	Crypa1.estExt_Genewise1Plus.C_60590	0	3.27105	0.0539106	1.04766	0.0485691	1.57881	0.02607	0.113863	DOWN	GO:0007165;GO:0044699;GO:0051716;GO:0050789;GO:0008150;GO:0065007;GO:0009987;GO:0050794;GO:0044763;GO:0007154;GO:0044700;GO:0050896;GO:0023052;	signal transduction;single-organism process;cellular response to stimulus;regulation of biological process;biological_process;biological regulation;cellular process;regulation of cellular process;single-organism cellular process;cell communication;single organism signaling;response to stimulus;signaling;	4;2;3;2;1;2;2;3;3;4;3;2;2;	GO:0005783;GO:0043229;GO:0043227;GO:0043226;GO:0005737;GO:0005794;GO:0012505;GO:0043231;GO:0044464;GO:0005623;GO:0005622;GO:0005575;GO:0044444;GO:0044424;	endoplasmic reticulum;intracellular organelle;membrane-bounded organelle;organelle;cytoplasm;Golgi apparatus;endomembrane system;intracellular membrane-bounded organelle;cell part;cell;intracellular;cellular_component;cytoplasmic part;intracellular part;	4;3;3;2;4;4;3;4;2;2;3;1;4;3;	GO:0035639;GO:1901363;GO:0003674;GO:0001883;GO:0043167;GO:0001882;GO:0032549;GO:0004674;GO:0016740;GO:1901265;GO:0004672;GO:0017076;GO:0005524;GO:0000166;GO:0016301;GO:0036094;GO:0003824;GO:0032555;GO:0030554;GO:0016773;GO:0016772;GO:0097367;GO:0032550;GO:0032559;GO:0097159;GO:0043168;GO:0032553;GO:0005488;	purine ribonucleoside triphosphate binding;heterocyclic compound binding;molecular_function;purine nucleoside binding;ion binding;nucleoside binding;ribonucleoside binding;protein serine/threonine kinase activity;transferase activity;nucleoside phosphate binding;protein kinase activity;purine nucleotide binding;ATP binding;nucleotide binding;kinase activity;small molecule binding;catalytic activi…	5;3;1;5;3;4;5;7;3;4;6;5;6;4;5;3;2;5;6;5;4;3;6;6;3;4;4;2;	K08856			IPR017441;IPR008271;IPR011009;IPR000719;	Protein kinase, ATP binding site;Serine/threonine-protein kinase, active site;Protein kinase-like domain;Protein kinase domain;		SPAC3H1.13	212	KIT	[K] Transcription;[I] Lipid transport and metabolism;[T] Signal transduction mechanisms;
259609	e_gw1.5.2835.1	0	1.89073	0	2.3839	0	1.72537	nan	nan	-				GO:0005737;GO:0044464;GO:0005623;GO:0005622;GO:0005575;GO:0044424;	cytoplasm;cell part;cell;intracellular;cellular_component;intracellular part;	4;2;2;3;1;3;	GO:0051213;GO:0003824;GO:0003674;GO:0016491;	dioxygenase activity;catalytic activity;molecular_function;oxidoreductase activity;	4;2;1;3;				IPR023389;IPR014980;	DOPA-like domain;Dopa 4,5-dioxygenase;		434394757	63.5	Q	[Q] Secondary metabolites biosynthesis, transport and catabolism	COG3805	Aromatic ring-cleaving dioxygenase
283658	estExt_Genewise1.C_110189	0.505063	1.40183	0.482782	1.45288	0.604246	1.5532	0.36119	8.56e-05	DOWN	GO:0043933;GO:0010498;GO:0051603;GO:0090304;GO:0034641;GO:0006807;GO:0044237;GO:0071840;GO:0043632;GO:0043170;GO:0044699;GO:0006139;GO:0051716;GO:0044265;GO:0044260;GO:0032446;GO:0006325;GO:0043161;GO:0070647;GO:0043412;GO:0016043;GO:0071704;GO:1901360;GO:1901575;GO:0044267;GO:0016570;GO:0006996;GO:0006281;GO:0019941;GO:0009987;GO:0006725;GO:0044710;GO:0006464;GO:0006974;GO:0006259;GO:0006950;GO:…	macromolecular complex subunit organization;proteasomal protein catabolic process;proteolysis involved in cellular protein catabolic process;nucleic acid metabolic process;cellular nitrogen compound metabolic process;nitrogen compound metabolic process;cellular metabolic process;cellular component organization or biogenesis;modification-dependent macromolecule catabolic process;macromolecule meta…	4;6;6;5;4;3;3;2;6;4;2;4;3;5;4;8;5;7;7;5;3;3;4;4;5;4;4;4;7;2;4;3;6;5;5;3;5;1;5;2;5;6;3;5;4;4;3;4;5;2;5;9;4;8;4;3;6;7;	GO:0043227;GO:0043226;GO:0005737;GO:0005634;GO:0043234;GO:0032991;GO:0043231;GO:0044464;GO:0043229;GO:0005623;GO:0005622;GO:0005575;GO:0044424;	membrane-bounded organelle;organelle;cytoplasm;nucleus;protein complex;macromolecular complex;intracellular membrane-bounded organelle;cell part;intracellular organelle;cell;intracellular;cellular_component;intracellular part;	3;2;4;5;3;2;4;2;3;2;3;1;3;	GO:0005488;GO:0003674;GO:0032182;GO:0043130;GO:0005515;	binding;molecular_function;ubiquitin-like protein binding;ubiquitin binding;protein binding;	2;1;4;5;3;	K14018	map04141;	Protein processing in endoplasmic reticulum;	IPR013535;IPR017986;IPR001680;IPR015943;IPR015155;IPR033510;	PUL domain;WD40-repeat-containing domain;WD40 repeat;WD40/YVTN repeat-like-containing domain;PLAA family ubiquitin binding, PFU;PLAA/Doa1/Lub1;		SPBC887.04c	350	I	[I] Lipid transport and metabolism;
343470	fgenesh1_pm.10__182	0.531658	1.20013	0.528648	1.6302	0.466268	1.6431	0.34125	0.00261471	DOWN													IPR000626;IPR003103;IPR029071;	Ubiquitin domain;BAG domain;Ubiquitin-related domain;		SPBC530.03c	48.9	T	[T] Signal transduction mechanisms;
345886	estExt_fgenesh1_pm.C_40169	0	1.07404	0.262555	2.124	0.287091	2.25232	0.15127	0.0493428	DOWN	GO:0006633;GO:0006631;GO:0044237;GO:0019752;GO:0030497;GO:0044249;GO:0044281;GO:0044283;GO:1901576;GO:0044710;GO:0044711;GO:0072330;GO:0071704;GO:0044699;GO:0006629;GO:0009987;GO:0032787;GO:0009058;GO:0008150;GO:0008152;GO:0000038;GO:0043436;GO:0044255;GO:0008610;GO:0044238;GO:0006082;GO:0046394;GO:0016053;GO:0044763;	fatty acid biosynthetic process;fatty acid metabolic process;cellular metabolic process;carboxylic acid metabolic process;fatty acid elongation;cellular biosynthetic process;small molecule metabolic process;small molecule biosynthetic process;organic substance biosynthetic process;single-organism metabolic process;single-organism biosynthetic process;monocarboxylic acid biosynthetic process;organ…	6;5;3;6;7;4;4;5;4;3;4;7;3;2;4;2;7;3;1;2;6;5;4;5;3;4;6;5;3;	GO:0005783;GO:0043229;GO:0043227;GO:0043226;GO:0031224;GO:0005737;GO:0044432;GO:0016021;GO:0016020;GO:0005739;GO:0098588;GO:0044446;GO:0012505;GO:0005789;GO:0043231;GO:0042175;GO:0044464;GO:0005623;GO:0005622;GO:0005575;GO:0044444;GO:0031090;GO:0044424;GO:0044425;GO:0044422;	endoplasmic reticulum;intracellular organelle;membrane-bounded organelle;organelle;intrinsic component of membrane;cytoplasm;endoplasmic reticulum part;integral component of membrane;membrane;mitochondrion;bounding membrane of organelle;intracellular organelle part;endomembrane system;endoplasmic reticulum membrane;intracellular membrane-bounded organelle;nuclear outer membrane-endoplasmic reticu…	4;3;3;2;3;4;4;4;2;5;4;3;3;3;4;3;2;2;3;1;4;3;3;2;2;	GO:0003674;GO:0016631;GO:0016491;GO:0016628;GO:0019166;GO:0003824;GO:0016627;	molecular_function;enoyl-[acyl-carrier-protein] reductase activity;oxidoreductase activity;oxidoreductase activity, acting on the CH-CH group of donors, NAD or NADP as acceptor;trans-2-enoyl-CoA reductase (NADPH) activity;catalytic activity;oxidoreductase activity, acting on the CH-CH group of donors;	1;6;3;5;6;2;4;	K10258	map00062;map01040;map01110;map01212;	Fatty acid elongation;Biosynthesis of unsaturated fatty acids;Biosynthesis of secondary metabolites;Fatty acid metabolism;	IPR001104;	3-oxo-5-alpha-steroid 4-dehydrogenase, C-terminal;		SPBC646.07c	156	I	[I] Lipid transport and metabolism;
70520	Crypa1.fgenesh1_pg.C_scaffold_4000261	0.270638	1.77737	0.201424	1.80083	0.187972	1.76177	0.1236	6.22e-07	DOWN	GO:0044237;GO:0090304;GO:0034641;GO:0006807;GO:0034660;GO:0043170;GO:1901360;GO:0006139;GO:0044260;GO:0042254;GO:0071704;GO:0010467;GO:0071840;GO:0022613;GO:0046483;GO:0006364;GO:0009987;GO:0034470;GO:0006810;GO:0006725;GO:0008150;GO:0008152;GO:0051234;GO:0051179;GO:0016070;GO:0044238;GO:0016072;GO:0044085;GO:0006396;	cellular metabolic process;nucleic acid metabolic process;cellular nitrogen compound metabolic process;nitrogen compound metabolic process;ncRNA metabolic process;macromolecule metabolic process;organic cyclic compound metabolic process;nucleobase-containing compound metabolic process;cellular macromolecule metabolic process;ribosome biogenesis;organic substance metabolic process;gene expression;…	3;5;4;3;6;4;4;4;4;5;3;5;2;4;4;6;2;7;4;4;1;2;3;2;5;3;7;3;6;	GO:0043227;GO:0043226;GO:0005737;GO:0005634;GO:0043231;GO:0044464;GO:0043229;GO:0005623;GO:0005622;GO:0005575;GO:0044424;	membrane-bounded organelle;organelle;cytoplasm;nucleus;intracellular membrane-bounded organelle;cell part;intracellular organelle;cell;intracellular;cellular_component;intracellular part;	3;2;4;5;4;2;3;2;3;1;3;	GO:0003676;GO:0035639;GO:0008135;GO:1901363;GO:0016817;GO:0003674;GO:0005488;GO:0016887;GO:0001883;GO:0001882;GO:0051540;GO:0043167;GO:0032555;GO:0032549;GO:0017076;GO:0005524;GO:0016787;GO:0043169;GO:0000166;GO:0016818;GO:1901265;GO:0017111;GO:0036094;GO:0003824;GO:0046872;GO:0051539;GO:0032550;GO:0030554;GO:0097367;GO:0097159;GO:0051536;GO:0016462;GO:0032559;GO:0032553;GO:0003723;GO:0043168;GO:…	nucleic acid binding;purine ribonucleoside triphosphate binding;translation factor activity, RNA binding;heterocyclic compound binding;hydrolase activity, acting on acid anhydrides;molecular_function;binding;ATPase activity;purine nucleoside binding;nucleoside binding;metal cluster binding;ion binding;purine ribonucleotide binding;ribonucleoside binding;purine nucleotide binding;ATP binding;hydro…	4;5;6;3;4;1;2;8;5;4;3;3;5;5;5;6;3;4;4;5;4;7;3;2;5;5;6;6;3;3;4;6;6;4;5;4;7;	K06174			IPR003593;IPR017871;IPR003439;IPR027417;IPR013283;	AAA+ ATPase domain;ABC transporter, conserved site;ABC transporter-like;P-loop containing nucleoside triphosphate hydrolase;RLI1;		YDR091c	771	A	[A] RNA processing and modification;
354514	estExt_fgenesh1_kg.C_10536	0	0	0	0	0	0	nan	nan	-	GO:0080090;GO:0019222;GO:0061025;GO:0061024;GO:0044281;GO:0044283;GO:0071840;GO:0044710;GO:0044711;GO:0010604;GO:0048518;GO:0060255;GO:0008150;GO:0046337;GO:0046486;GO:0010635;GO:0010636;GO:1901564;GO:1901566;GO:0006576;GO:0019538;GO:0010638;GO:0019637;GO:0009893;GO:0022603;GO:0006807;GO:0050789;GO:1901576;GO:0044260;GO:0097164;GO:0016043;GO:0065007;GO:0007005;GO:0051130;GO:0006629;GO:0009308;GO:…	regulation of primary metabolic process;regulation of metabolic process;membrane fusion;membrane organization;small molecule metabolic process;small molecule biosynthetic process;cellular component organization or biogenesis;single-organism metabolic process;single-organism biosynthetic process;positive regulation of macromolecule metabolic process;positive regulation of biological process;regula…	4;3;5;4;4;5;2;3;4;4;2;4;1;7;5;5;4;4;5;6;4;5;4;3;4;3;2;4;4;4;3;2;5;4;4;5;3;3;4;2;5;5;7;5;5;7;5;6;4;6;5;4;5;4;4;4;3;2;5;5;5;5;7;5;6;2;5;6;4;5;3;4;5;6;5;2;6;6;4;4;6;6;5;5;3;5;5;5;3;6;3;7;5;4;3;3;3;5;4;5;4;6;3;	GO:0098573;GO:0031975;GO:0031224;GO:0016021;GO:0016020;GO:0031967;GO:0031966;GO:0043231;GO:0031304;GO:0044429;GO:0044425;GO:0044422;GO:0019866;GO:0043229;GO:0005622;GO:0043227;GO:0044424;GO:0044446;GO:0044444;GO:0031305;GO:0031301;GO:0031300;GO:0005737;GO:0031090;GO:0005739;GO:0044455;GO:0044464;GO:0005623;GO:0005743;GO:0005740;GO:0032592;GO:0043226;GO:0005575;	intrinsic component of mitochondrial membrane;envelope;intrinsic component of membrane;integral component of membrane;membrane;organelle envelope;mitochondrial membrane;intracellular membrane-bounded organelle;intrinsic component of mitochondrial inner membrane;mitochondrial part;membrane part;organelle part;organelle inner membrane;intracellular organelle;intracellular;membrane-bounded organelle…	4;3;3;4;2;4;4;4;5;4;2;2;4;3;3;3;3;3;4;6;4;3;4;3;5;3;2;2;5;5;5;2;1;	GO:0003674;GO:0016830;GO:0004609;GO:0016829;GO:0016831;GO:0003824;	molecular_function;carbon-carbon lyase activity;phosphatidylserine decarboxylase activity;lyase activity;carboxy-lyase activity;catalytic activity;	1;4;6;3;5;2;	K01613	map00564;map01100;map01110;	Glycerophospholipid metabolism;Metabolic pathways;Biosynthesis of secondary metabolites;	IPR033177;IPR003817;	Phosphatidylserine decarboxylase;Phosphatidylserine decarboxylase-related;		YNL169c	206	I	[I] Lipid transport and metabolism;
351220	estExt_fgenesh1_pg.C_40558	0	0	0	0.847671	5.15233	0	6.07822	nan	UP	GO:0044281;GO:1901360;GO:0044710;GO:0044711;GO:0043043;GO:0034470;GO:0043436;GO:0046483;GO:1901564;GO:1901566;GO:0019538;GO:0043038;GO:0043039;GO:0006807;GO:0034660;GO:0043170;GO:0044267;GO:0044260;GO:0016043;GO:0071840;GO:0032543;GO:0006139;GO:0008150;GO:0008152;GO:0016070;GO:0044271;GO:0006518;GO:0006432;GO:0044249;GO:0034641;GO:0034645;GO:0007005;GO:0044699;GO:0008033;GO:0009987;GO:0006725;GO:…	small molecule metabolic process;organic cyclic compound metabolic process;single-organism metabolic process;single-organism biosynthetic process;peptide biosynthetic process;ncRNA processing;oxoacid metabolic process;heterocycle metabolic process;organonitrogen compound metabolic process;organonitrogen compound biosynthetic process;protein metabolic process;amino acid activation;tRNA aminoacylat…	4;4;3;4;6;7;5;4;4;5;4;5;6;3;6;4;5;4;3;2;5;4;1;2;5;5;5;8;4;4;5;5;2;8;2;4;6;5;6;7;6;5;4;3;5;4;6;4;3;5;3;4;3;3;7;4;7;6;6;	GO:0031974;GO:0043231;GO:0043233;GO:0044429;GO:0044424;GO:0044422;GO:0043229;GO:0043227;GO:0043226;GO:0044446;GO:0044444;GO:0005737;GO:0005739;GO:0044464;GO:0005623;GO:0005622;GO:0070013;GO:0005759;GO:0005575;	membrane-enclosed lumen;intracellular membrane-bounded organelle;organelle lumen;mitochondrial part;intracellular part;organelle part;intracellular organelle;membrane-bounded organelle;organelle;intracellular organelle part;cytoplasmic part;cytoplasm;mitochondrion;cell part;cell;intracellular;intracellular organelle lumen;mitochondrial matrix;cellular_component;	2;4;3;4;3;2;3;3;2;3;4;4;5;2;2;3;4;5;1;	GO:1901363;GO:0000166;GO:0046872;GO:0004826;GO:0097367;GO:0003674;GO:0005488;GO:0003676;GO:1901265;GO:0032549;GO:0017076;GO:0005524;GO:0043168;GO:0003824;GO:0004812;GO:0097159;GO:0032559;GO:0032555;GO:0032550;GO:0032553;GO:0035639;GO:0043169;GO:0000049;GO:0000287;GO:0043167;GO:0030554;GO:0003723;GO:0001883;GO:0001882;GO:0036094;GO:0016874;GO:0016875;GO:0016876;	heterocyclic compound binding;nucleotide binding;metal ion binding;phenylalanine-tRNA ligase activity;carbohydrate derivative binding;molecular_function;binding;nucleic acid binding;nucleoside phosphate binding;ribonucleoside binding;purine nucleotide binding;ATP binding;anion binding;catalytic activity;aminoacyl-tRNA ligase activity;organic cyclic compound binding;adenyl ribonucleotide binding;p…	3;4;5;7;3;1;2;4;4;5;5;6;4;2;6;3;6;5;6;4;5;4;6;6;3;6;5;5;4;3;3;4;5;	K01889	map00970;	Aminoacyl-tRNA biosynthesis;	IPR006195;IPR002319;IPR004530;IPR005121;	Aminoacyl-tRNA synthetase, class II;Phenylalanyl-tRNA synthetase;Phenylalanyl-tRNA synthetase, class IIc, mitochondrial;Ferrodoxin-fold anticodon-binding domain;		YPR047w	442	J	[J] Translation, ribosomal structure and biogenesis;
356447	estExt_fgenesh1_kg.C_50044	0	1.65898	0	1.72726	0	2.61376	nan	nan	-	GO:2000242;GO:2000241;GO:0006476;GO:0071840;GO:0016575;GO:0044710;GO:0045786;GO:0000003;GO:0045835;GO:0048519;GO:0044702;GO:0019538;GO:0010639;GO:0051783;GO:0051782;GO:0051784;GO:0016569;GO:0043170;GO:0044267;GO:0044260;GO:0016043;GO:0065007;GO:0016570;GO:0050794;GO:0043412;GO:0036211;GO:0008150;GO:0008152;GO:0040020;GO:0051445;GO:0051447;GO:0016568;GO:0033043;GO:0000280;GO:0051129;GO:0051128;GO:…	negative regulation of reproductive process;regulation of reproductive process;protein deacetylation;cellular component organization or biogenesis;histone deacetylation;single-organism metabolic process;negative regulation of cell cycle;reproduction;negative regulation of meiotic nuclear division;negative regulation of biological process;single organism reproductive process;protein metabolic proc…	3;3;8;2;5;3;4;2;5;2;3;4;5;5;4;5;7;4;5;4;3;2;4;3;5;5;1;2;5;4;4;6;5;6;4;4;6;2;4;3;5;7;2;4;4;4;5;4;4;4;5;2;3;6;2;3;4;3;5;4;3;4;5;3;	GO:0031974;GO:0031981;GO:1902494;GO:0000790;GO:0043234;GO:0043231;GO:0043232;GO:0043233;GO:0044428;GO:0044424;GO:0044427;GO:0044422;GO:0043229;GO:0043228;GO:0000785;GO:0000228;GO:0043227;GO:0043226;GO:0005654;GO:0044446;GO:0005634;GO:0044454;GO:0044451;GO:0034967;GO:0000118;GO:0044464;GO:0005623;GO:0005622;GO:0005694;GO:0032991;GO:0005575;GO:0070013;	membrane-enclosed lumen;nuclear lumen;catalytic complex;nuclear chromatin;protein complex;intracellular membrane-bounded organelle;intracellular non-membrane-bounded organelle;organelle lumen;nuclear part;intracellular part;chromosomal part;organelle part;intracellular organelle;non-membrane-bounded organelle;chromatin;nuclear chromosome;membrane-bounded organelle;organelle;nucleoplasm;intracellu…	2;5;4;4;3;4;4;3;4;3;4;2;3;3;3;5;3;2;5;3;5;5;5;5;5;2;2;3;5;2;1;4;							IPR002110;IPR020683;	Ankyrin repeat;Ankyrin repeat-containing domain;		YIL112w	70.9	R	[R] General function prediction only;
273487	estExt_Genewise1.C_21504	0	1.70371	0	1.85939	0	2.4369	nan	nan	-													IPR031355;	Protein of unknown function DUF5102;
34151	Crypa1.e_gw1.1.1609.1	0	1.98421	0	2.33003	0	1.68576	nan	nan	-	GO:0008104;GO:0061024;GO:0007007;GO:0007006;GO:0007005;GO:0070727;GO:0033036;GO:0045184;GO:0072657;GO:0072655;GO:0006839;GO:0070585;GO:0045039;GO:0006886;GO:0016043;GO:0065002;GO:0071840;GO:0006626;GO:0006810;GO:0008150;GO:0051234;GO:0046907;GO:0044802;GO:0044699;GO:0071806;GO:0072594;GO:0017038;GO:0055085;GO:0044743;GO:0033365;GO:1990542;GO:0071702;GO:0009987;GO:0034613;GO:0044765;GO:0044763;GO:…	protein localization;membrane organization;inner mitochondrial membrane organization;mitochondrial membrane organization;mitochondrion organization;cellular macromolecule localization;macromolecule localization;establishment of protein localization;protein localization to membrane;establishment of protein localization to mitochondrion;mitochondrial transport;protein localization to mitochondrion;…	4;4;6;5;5;4;3;4;5;6;6;7;5;6;3;6;2;5;4;1;3;5;4;2;5;5;5;4;6;6;5;5;2;5;4;3;4;6;2;3;3;4;4;5;4;5;5;4;	GO:0031970;GO:0031974;GO:0031975;GO:0016020;GO:0031967;GO:0031966;GO:0043234;GO:0043231;GO:0005829;GO:0044429;GO:0044424;GO:0044425;GO:0044422;GO:0044464;GO:0043229;GO:0043227;GO:0043226;GO:0005737;GO:1990351;GO:0044446;GO:0044444;GO:0042721;GO:0031090;GO:0005634;GO:0005739;GO:0044455;GO:0019866;GO:0042719;GO:0005623;GO:0005622;GO:0005743;GO:0005740;GO:0098800;GO:0005758;GO:0032991;GO:0005575;GO:…	organelle envelope lumen;membrane-enclosed lumen;envelope;membrane;organelle envelope;mitochondrial membrane;protein complex;intracellular membrane-bounded organelle;cytosol;mitochondrial part;intracellular part;membrane part;organelle part;cell part;intracellular organelle;membrane-bounded organelle;organelle;cytoplasm;transporter complex;intracellular organelle part;cytoplasmic part;mitochondri…	3;2;3;2;4;4;3;4;5;4;3;2;2;2;3;3;2;4;4;3;4;5;3;5;5;3;4;5;2;3;5;5;4;4;2;1;3;4;	GO:0003674;GO:0005488;GO:0008565;GO:0022892;GO:0043169;GO:0043167;GO:0046872;GO:0005215;	molecular_function;binding;protein transporter activity;substrate-specific transporter activity;cation binding;ion binding;metal ion binding;transporter activity;	1;2;4;3;4;3;5;2;	K17777			IPR004217;IPR035427;	Tim10-like;Tim10/FAM136A-like domain;		YEL020w-a	79.7	U	[U] Intracellular trafficking, secretion, and vesicular transport;
266708	e_gw1.8.1379.1	0	0.76393	0.123822	0.83225	2.48657	1.79343	1.15517	0.869351	UP													IPR002347;IPR016040;	Short-chain dehydrogenase/reductase SDR;NAD(P)-binding domain;		302383974	268	IQR	[I] Lipid transport and metabolism [Q] Secondary metabolites biosynthesis, transport and catabolism [R] General function prediction only	COG1028	NAD(P)-dependent dehydrogenase, short-chain alcohol dehydrogenase family
74013	Crypa1.fgenesh1_pg.C_scaffold_8000370	0	1.38189	1.18322	1.47255	0	1.96233	0.73694	nan	DOWN							GO:0003824;GO:0003674;GO:0016491;	catalytic activity;molecular_function;oxidoreductase activity;	2;1;3;				IPR002347;IPR016040;	Short-chain dehydrogenase/reductase SDR;NAD(P)-binding domain;		At2g47130	82.8	R	[R] General function prediction only;
355790	estExt_fgenesh1_kg.C_30541	0.351614	1.50288	0.250761	1.78834	0.210635	1.89577	0.15674	0.000304187	DOWN	GO:0022607;GO:0043933;GO:0006807;GO:0000028;GO:0044249;GO:0044237;GO:0034645;GO:0034622;GO:0043043;GO:0071840;GO:0071826;GO:1901564;GO:0044260;GO:0042274;GO:0042255;GO:0042254;GO:0016043;GO:0065003;GO:0071704;GO:0010467;GO:0022618;GO:0022613;GO:0044267;GO:1901566;GO:0043170;GO:1901576;GO:0009987;GO:0009058;GO:0009059;GO:0008150;GO:0008152;GO:0044271;GO:0070925;GO:0043604;GO:0006996;GO:0044238;GO:…	cellular component assembly;macromolecular complex subunit organization;nitrogen compound metabolic process;ribosomal small subunit assembly;cellular biosynthetic process;cellular metabolic process;cellular macromolecule biosynthetic process;cellular macromolecular complex assembly;peptide biosynthetic process;cellular component organization or biogenesis;ribonucleoprotein complex subunit organiz…	4;4;3;6;4;3;5;6;6;2;5;4;4;5;6;5;3;5;3;5;5;4;5;5;4;4;2;3;5;1;2;5;5;6;4;3;4;4;3;5;5;6;	GO:0044445;GO:0022626;GO:0015935;GO:1990904;GO:0043229;GO:0043228;GO:0030529;GO:0043226;GO:0022627;GO:0005737;GO:0044446;GO:0044391;GO:0032991;GO:0005840;GO:0043232;GO:0005829;GO:0044464;GO:0005623;GO:0005622;GO:0005575;GO:0044444;GO:0044424;GO:0044422;	cytosolic part;cytosolic ribosome;small ribosomal subunit;ribonucleoprotein complex;intracellular organelle;non-membrane-bounded organelle;intracellular ribonucleoprotein complex;organelle;cytosolic small ribosomal subunit;cytoplasm;intracellular organelle part;ribosomal subunit;macromolecular complex;ribosome;intracellular non-membrane-bounded organelle;cytosol;cell part;cell;intracellular;cellu…	5;6;5;3;3;3;4;2;6;4;3;4;2;5;4;5;2;2;3;1;4;3;2;	GO:0003674;GO:0003735;GO:0005198;	molecular_function;structural constituent of ribosome;structural molecule activity;	1;3;2;	K02962	map03010;	Ribosome;	IPR001210;IPR018273;	Ribosomal protein S17e;Ribosomal protein S17e, conserved site;		SPBC839.05c	194	J	[J] Translation, ribosomal structure and biogenesis;
288687	estExt_Genewise1Plus.C_32120	0.0484272	1.62614	0.0479923	2.45397	0.0357593	1.7877	0.02253	0.00165267	DOWN	GO:0006778;GO:0006779;GO:0044249;GO:0034641;GO:0006807;GO:1901362;GO:0044699;GO:1901576;GO:0044710;GO:0051186;GO:0042440;GO:0006783;GO:0051188;GO:0071704;GO:0033014;GO:0033013;GO:1901360;GO:0046501;GO:0018130;GO:0042168;GO:0009987;GO:0006725;GO:0009058;GO:0044711;GO:0008150;GO:0008152;GO:0019438;GO:0044271;GO:0046148;GO:0046483;GO:1901564;GO:1901566;GO:0044237;GO:0044763;	porphyrin-containing compound metabolic process;porphyrin-containing compound biosynthetic process;cellular biosynthetic process;cellular nitrogen compound metabolic process;nitrogen compound metabolic process;organic cyclic compound biosynthetic process;single-organism process;organic substance biosynthetic process;single-organism metabolic process;cofactor metabolic process;pigment metabolic pr…	5;6;4;4;3;5;2;4;3;4;4;5;5;3;6;5;4;6;5;4;2;4;3;4;1;2;5;5;5;4;4;5;3;3;	GO:0019866;GO:0005740;GO:0005623;GO:0043226;GO:0005737;GO:0043227;GO:0016020;GO:0005575;GO:0031967;GO:0031966;GO:0044429;GO:0031975;GO:0005739;GO:0043231;GO:0044464;GO:0043229;GO:0005622;GO:0044446;GO:0005743;GO:0044444;GO:0031090;GO:0044424;GO:0044422;	organelle inner membrane;mitochondrial envelope;cell;organelle;cytoplasm;membrane-bounded organelle;membrane;cellular_component;organelle envelope;mitochondrial membrane;mitochondrial part;envelope;mitochondrion;intracellular membrane-bounded organelle;cell part;intracellular organelle;intracellular;intracellular organelle part;mitochondrial inner membrane;cytoplasmic part;organelle membrane;intr…	4;5;2;2;4;3;2;1;4;4;4;3;5;4;2;3;3;3;5;4;3;3;2;	GO:0003674;GO:0005488;GO:0051540;GO:0016829;GO:0004325;GO:0043167;GO:0046872;GO:0043169;GO:0003824;GO:0051536;GO:0051537;	molecular_function;binding;metal cluster binding;lyase activity;ferrochelatase activity;ion binding;metal ion binding;cation binding;catalytic activity;iron-sulfur cluster binding;2 iron, 2 sulfur cluster binding;	1;2;3;3;4;3;5;4;2;4;5;	K01772	map00860;map01100;map01110;	Porphyrin and chlorophyll metabolism;Metabolic pathways;Biosynthesis of secondary metabolites;	IPR033659;IPR019772;IPR033644;IPR001015;	Ferrochelatase, N-terminal;Ferrochelatase, active site;Ferrochelatase, C-terminal;Ferrochelatase;		YOR176w	417	H	[H] Coenzyme transport and metabolism;
245329	e_gw1.1.2152.1	0.172386	1.61813	0.272068	1.95494	0.129189	1.85328	0.10571	0.000117223	DOWN	GO:0071840;GO:0065003;GO:0048869;GO:0043043;GO:0001302;GO:1901564;GO:1901566;GO:0044249;GO:0019538;GO:0022607;GO:0006807;GO:0043170;GO:0044267;GO:0044260;GO:0016043;GO:0044699;GO:0008150;GO:0008152;GO:0044271;GO:0051604;GO:0006518;GO:0070271;GO:0034641;GO:0034645;GO:0002181;GO:0006508;GO:0032502;GO:0009987;GO:0016485;GO:0043604;GO:0007568;GO:0007569;GO:0043603;GO:0043933;GO:0071822;GO:0071704;GO:…	cellular component organization or biogenesis;macromolecular complex assembly;cellular developmental process;peptide biosynthetic process;replicative cell aging;organonitrogen compound metabolic process;organonitrogen compound biosynthetic process;cellular biosynthetic process;protein metabolic process;cellular component assembly;nitrogen compound metabolic process;macromolecule metabolic process…	2;5;4;6;6;4;5;4;4;4;3;4;5;4;3;2;1;2;5;5;5;4;4;5;7;5;2;2;6;6;4;5;5;4;5;3;5;4;5;6;3;3;5;3;3;3;3;6;	GO:0098573;GO:0031975;GO:0031224;GO:0016021;GO:0016020;GO:0031967;GO:0031966;GO:0043234;GO:0043231;GO:0044429;GO:0044424;GO:0044425;GO:0044422;GO:0019866;GO:0043229;GO:0043227;GO:0043226;GO:0097002;GO:0044446;GO:0044444;GO:0031305;GO:0031304;GO:0031301;GO:0031300;GO:0005737;GO:0031090;GO:0005739;GO:0044455;GO:0044464;GO:0005623;GO:0005622;GO:0005743;GO:0005740;GO:0005745;GO:0032592;GO:0098800;GO:…	intrinsic component of mitochondrial membrane;envelope;intrinsic component of membrane;integral component of membrane;membrane;organelle envelope;mitochondrial membrane;protein complex;intracellular membrane-bounded organelle;mitochondrial part;intracellular part;membrane part;organelle part;organelle inner membrane;intracellular organelle;membrane-bounded organelle;organelle;mitochondrial inner …	4;3;3;4;2;4;4;3;4;4;3;2;2;4;3;3;2;4;3;4;6;5;4;3;4;3;5;3;2;2;3;5;5;5;5;4;2;1;3;4;	GO:0008270;GO:1901363;GO:0000166;GO:0046872;GO:0004222;GO:0016818;GO:0016817;GO:0097367;GO:0003674;GO:0005488;GO:0016887;GO:1901265;GO:0032549;GO:0017076;GO:0005524;GO:0016787;GO:0003824;GO:0036094;GO:0097159;GO:0016462;GO:0032559;GO:0032555;GO:0032550;GO:0032553;GO:0035639;GO:0008233;GO:0008237;GO:0043169;GO:0043167;GO:0030554;GO:0004175;GO:0001883;GO:0001882;GO:0070011;GO:0017111;GO:0046914;GO:…	zinc ion binding;heterocyclic compound binding;nucleotide binding;metal ion binding;metalloendopeptidase activity;hydrolase activity, acting on acid anhydrides, in phosphorus-containing anhydrides;hydrolase activity, acting on acid anhydrides;carbohydrate derivative binding;molecular_function;binding;ATPase activity;nucleoside phosphate binding;ribonucleoside binding;purine nucleotide binding;ATP…	7;3;4;5;7;5;4;3;1;2;8;4;5;5;6;3;2;3;3;6;6;5;6;4;5;4;6;4;3;6;6;5;4;5;7;6;4;	K08956			IPR000642;IPR005936;IPR003960;IPR003593;IPR011546;IPR003959;IPR027417;	Peptidase M41;Peptidase, FtsH;ATPase, AAA-type, conserved site;AAA+ ATPase domain;Peptidase M41, FtsH extracellular;ATPase, AAA-type, core;P-loop containing nucleoside triphosphate hydrolase;		YMR089c	721	O	[O] Posttranslational modification, protein turnover, chaperones;
25944	Crypa1.gw1.3.1851.1	0	0	0	0	0	0	nan	nan	-	GO:0006457;GO:0009987;GO:0008150;	protein folding;cellular process;biological_process;	3;2;1;	GO:0043229;GO:0043227;GO:0043226;GO:0005737;GO:0005634;GO:0043234;GO:0032991;GO:0043231;GO:0005829;GO:0044464;GO:0005623;GO:0005622;GO:0005575;GO:0044444;GO:0044424;	intracellular organelle;membrane-bounded organelle;organelle;cytoplasm;nucleus;protein complex;macromolecular complex;intracellular membrane-bounded organelle;cytosol;cell part;cell;intracellular;cellular_component;cytoplasmic part;intracellular part;	3;3;2;4;5;3;2;4;5;2;2;3;1;4;3;	GO:0031072;GO:0003674;GO:0005488;GO:0005515;	heat shock protein binding;molecular_function;binding;protein binding;	4;1;2;3;	K24927			IPR019734;IPR013026;IPR011990;	Tetratricopeptide repeat;Tetratricopeptide repeat-containing domain;Tetratricopeptide-like helical domain;		SPAC17A2.04c	224	O	[O] Posttranslational modification, protein turnover, chaperones;
357771	estExt_fgenesh1_kg.C_80138	0.183666	1.7941	0.192534	1.79887	0.114504	1.91632	0.08907	3.71e-06	DOWN	GO:0044249;GO:0034641;GO:0006807;GO:0034645;GO:0071840;GO:1901576;GO:0044260;GO:0043043;GO:0042254;GO:0071704;GO:0010467;GO:0002181;GO:0044267;GO:0009987;GO:0022613;GO:0009058;GO:0009059;GO:0008150;GO:0008152;GO:0044271;GO:0043604;GO:0044238;GO:1901564;GO:0043603;GO:1901566;GO:0019538;GO:0044237;GO:0043170;GO:0044085;GO:0006518;GO:0006412;	cellular biosynthetic process;cellular nitrogen compound metabolic process;nitrogen compound metabolic process;cellular macromolecule biosynthetic process;cellular component organization or biogenesis;organic substance biosynthetic process;cellular macromolecule metabolic process;peptide biosynthetic process;ribosome biogenesis;organic substance metabolic process;gene expression;cytoplasmic trans…	4;4;3;5;2;4;4;6;5;3;5;7;5;2;4;3;5;1;2;5;6;3;4;5;5;4;3;4;3;5;6;	GO:0015934;GO:0022625;GO:1990904;GO:0043232;GO:0005623;GO:0022626;GO:0043228;GO:0030529;GO:0043226;GO:0005737;GO:0044445;GO:0032991;GO:0005622;GO:0044446;GO:0044391;GO:0005840;GO:0005829;GO:0044464;GO:0043229;GO:0005575;GO:0044444;GO:0044424;GO:0044422;	large ribosomal subunit;cytosolic large ribosomal subunit;ribonucleoprotein complex;intracellular non-membrane-bounded organelle;cell;cytosolic ribosome;non-membrane-bounded organelle;intracellular ribonucleoprotein complex;organelle;cytoplasm;cytosolic part;macromolecular complex;intracellular;intracellular organelle part;ribosomal subunit;ribosome;cytosol;cell part;intracellular organelle;cellu…	5;6;3;4;2;6;3;4;2;4;5;2;3;3;4;5;5;2;3;1;4;3;2;	GO:0003674;GO:0005198;GO:0003735;	molecular_function;structural molecule activity;structural constituent of ribosome;	1;2;3;	K02936	map03010;	Ribosome;	IPR004038;IPR018492;IPR001921;IPR004037;IPR029064;	Ribosomal protein L7Ae/L30e/S12e/Gadd45;Ribosomal protein L7Ae/L8/Nhp2 family;Ribosomal protein L7A/L8;Ribosomal protein L7Ae conserved site;50S ribosomal protein L30e-like;		SPBC29A3.04	362	J	[J] Translation, ribosomal structure and biogenesis;
72967	Crypa1.fgenesh1_pg.C_scaffold_7000035	0.253908	1.63546	0.2866	1.71491	0.293777	1.81534	0.1615	1.12e-05	DOWN				GO:0005737;GO:0005829;GO:0016020;GO:0043231;GO:0005634;GO:0044444;GO:0044464;GO:0005623;GO:0005622;GO:0005575;GO:0043229;GO:0044424;GO:0043227;GO:0043226;GO:0012505;	cytoplasm;cytosol;membrane;intracellular membrane-bounded organelle;nucleus;cytoplasmic part;cell part;cell;intracellular;cellular_component;intracellular organelle;intracellular part;membrane-bounded organelle;organelle;endomembrane system;	4;5;2;4;5;4;2;2;3;1;3;3;3;2;3;	GO:0097159;GO:0008289;GO:0005496;GO:0003674;GO:0005488;	organic cyclic compound binding;lipid binding;steroid binding;molecular_function;binding;	3;3;4;1;2;	K17278			IPR001199;	Cytochrome b5-like heme/steroid binding domain;		At2g24940	92.4	R	[R] General function prediction only;
287156	estExt_Genewise1Plus.C_21769	0.844691	1.32059	0.575243	0.974586	0.76675	1.51814	0.57343	0.0380958	DOWN	GO:0051169;GO:0008104;GO:0000086;GO:0051168;GO:0007165;GO:0051656;GO:0071840;GO:0051716;GO:0045786;GO:0070727;GO:0048519;GO:0033036;GO:0006605;GO:0045184;GO:0010972;GO:0050794;GO:0044700;GO:0023052;GO:0035556;GO:0050789;GO:0007346;GO:0006886;GO:0042254;GO:0065007;GO:0007049;GO:0006810;GO:0006913;GO:1901987;GO:0008150;GO:0051234;GO:1901988;GO:0046907;GO:0050896;GO:0051170;GO:0071166;GO:0033750;GO:…	nuclear transport;protein localization;G2/M transition of mitotic cell cycle;nuclear export;signal transduction;establishment of organelle localization;cellular component organization or biogenesis;cellular response to stimulus;negative regulation of cell cycle;cellular macromolecule localization;negative regulation of biological process;macromolecule localization;protein targeting;establishment …	6;4;6;8;4;4;2;3;4;4;2;3;6;4;7;3;3;2;5;2;5;6;5;2;4;4;7;6;1;3;6;5;2;8;4;5;5;6;6;2;5;2;3;4;6;5;5;5;5;6;7;6;5;5;6;4;5;5;7;5;2;5;5;5;4;3;4;4;6;7;4;3;5;4;6;3;7;5;5;4;3;	GO:0043231;GO:0005829;GO:0044424;GO:0043229;GO:0043227;GO:0044444;GO:0005737;GO:0005634;GO:0044464;GO:0005623;GO:0005622;GO:0043226;GO:0005575;	intracellular membrane-bounded organelle;cytosol;intracellular part;intracellular organelle;membrane-bounded organelle;cytoplasmic part;cytoplasm;nucleus;cell part;cell;intracellular;organelle;cellular_component;	4;5;3;3;3;4;4;5;2;2;3;2;1;	GO:1901363;GO:0000166;GO:0003924;GO:0016818;GO:0097367;GO:0016817;GO:0003674;GO:0005488;GO:1901265;GO:0032549;GO:0017076;GO:0005525;GO:0016787;GO:0003824;GO:0097159;GO:0016462;GO:0032555;GO:0032550;GO:0032553;GO:0035639;GO:0043167;GO:0032561;GO:0001883;GO:0001882;GO:0019001;GO:0017111;GO:0036094;GO:0043168;	heterocyclic compound binding;nucleotide binding;GTPase activity;hydrolase activity, acting on acid anhydrides, in phosphorus-containing anhydrides;carbohydrate derivative binding;hydrolase activity, acting on acid anhydrides;molecular_function;binding;nucleoside phosphate binding;ribonucleoside binding;purine nucleotide binding;GTP binding;hydrolase activity;catalytic activity;organic cyclic com…	3;4;8;5;3;4;1;2;4;5;5;6;3;2;3;6;5;6;4;5;3;6;5;4;6;7;3;4;	K07936	map03008;map03013;map05166;map05169;	Ribosome biogenesis in eukaryotes;RNA transport;HTLV-I infection;Epstein-Barr virus infection;	IPR027417;IPR005225;IPR002041;IPR001806;	P-loop containing nucleoside triphosphate hydrolase;Small GTP-binding protein domain;Ran GTPase;Small GTPase superfamily;		YOR185c	395	U	[U] Intracellular trafficking, secretion, and vesicular transport;
338322	fgenesh1_pm.3__718	0.463361	1.36944	0.544706	1.75041	0.401127	1.47096	0.30696	0.000941596	DOWN	GO:0030036;GO:0007163;GO:0030952;GO:0030950;GO:1902589;GO:0016043;GO:0071840;GO:0009987;GO:0030029;GO:0006810;GO:0008150;GO:0007010;GO:0051234;GO:0051179;GO:0006996;GO:0007033;GO:0044699;GO:0006897;GO:0016192;GO:0044763;	actin cytoskeleton organization;establishment or maintenance of cell polarity;establishment or maintenance of cytoskeleton polarity;establishment or maintenance of actin cytoskeleton polarity;single-organism organelle organization;cellular component organization;cellular component organization or biogenesis;cellular process;actin filament-based process;transport;biological_process;cytoskeleton or…	5;4;5;6;4;3;2;2;4;4;1;5;3;2;4;5;2;6;5;3;	GO:0031228;GO:0031301;GO:0031300;GO:0030173;GO:0000139;GO:0043227;GO:0043226;GO:0031224;GO:0005737;GO:0044446;GO:0031090;GO:0016021;GO:0016020;GO:0044431;GO:0005794;GO:0098588;GO:0012505;GO:0043231;GO:0044464;GO:0043229;GO:0005623;GO:0005622;GO:0005575;GO:0044444;GO:0044424;GO:0044425;GO:0044422;	intrinsic component of Golgi membrane;integral component of organelle membrane;intrinsic component of organelle membrane;integral component of Golgi membrane;Golgi membrane;membrane-bounded organelle;organelle;intrinsic component of membrane;cytoplasm;intracellular organelle part;organelle membrane;integral component of membrane;membrane;Golgi apparatus part;Golgi apparatus;bounding membrane of o…	4;4;3;5;5;3;2;3;4;3;3;4;2;4;4;4;3;4;2;3;2;3;1;4;3;2;2;							IPR018859;IPR027267;	BAR domain-containing family;Arfaptin homology (AH) domain/BAR domain;
355207	estExt_fgenesh1_kg.C_20383	0.593155	1.23791	1.04817	1.45655	0.508943	1.15528	0.55855	0.0407227	DOWN	GO:0033036;GO:0008104;GO:0015031;GO:0044699;GO:0070727;GO:0006886;GO:0071702;GO:0051641;GO:0034613;GO:0006810;GO:0045184;GO:0044765;GO:0008150;GO:0007034;GO:0042147;GO:0051649;GO:0051234;GO:0051179;GO:1902578;GO:0016482;GO:0016197;GO:1902582;GO:0016192;GO:0046907;	macromolecule localization;protein localization;protein transport;single-organism process;cellular macromolecule localization;intracellular protein transport;organic substance transport;cellular localization;cellular protein localization;transport;establishment of protein localization;single-organism transport;biological_process;vacuolar transport;retrograde transport, endosome to Golgi;establish…	3;4;5;2;4;6;5;3;5;4;4;4;1;6;6;4;3;2;3;6;7;5;5;5;	GO:0043231;GO:0043229;GO:0043227;GO:0043226;GO:0005737;GO:0030904;GO:0005773;GO:0016020;GO:0043234;GO:0032991;GO:0005829;GO:0044464;GO:0005623;GO:0005622;GO:0005575;GO:0098796;GO:0044444;GO:0044424;GO:0044425;GO:0005768;GO:0005634;GO:0012505;	intracellular membrane-bounded organelle;intracellular organelle;membrane-bounded organelle;organelle;cytoplasm;retromer complex;vacuole;membrane;protein complex;macromolecular complex;cytosol;cell part;cell;intracellular;cellular_component;membrane protein complex;cytoplasmic part;intracellular part;membrane part;endosome;nucleus;endomembrane system;	4;3;3;2;4;3;5;2;3;2;5;2;2;3;1;3;4;3;2;4;5;3;	GO:0003674;GO:0016787;GO:0003824;	molecular_function;hydrolase activity;catalytic activity;	1;3;2;	K18466	map04144;	Endocytosis;	IPR028934;	Vacuolar protein sorting protein 26 related;		SPAC4G9.13c	411	U	[U] Intracellular trafficking, secretion, and vesicular transport;
248452	e_gw1.1.2499.1	0.273832	1.44156	1.11697	1.02808	0.870719	1.26885	0.60493	0.15076	DOWN	GO:0008104;GO:0061024;GO:0007009;GO:0090002;GO:0071840;GO:0044710;GO:0044711;GO:0070727;GO:0010256;GO:0006075;GO:0006074;GO:0006073;GO:0033036;GO:0006605;GO:0045184;GO:0070879;GO:0072657;GO:0072659;GO:0071852;GO:0070880;GO:0019538;GO:0070589;GO:0016051;GO:0071969;GO:0006612;GO:0009272;GO:0044036;GO:0070592;GO:0043170;GO:0044038;GO:0044267;GO:0044264;GO:1990778;GO:0044262;GO:0044260;GO:0006886;GO:…	protein localization;membrane organization;plasma membrane organization;establishment of protein localization to plasma membrane;cellular component organization or biogenesis;single-organism metabolic process;single-organism biosynthetic process;cellular macromolecule localization;endomembrane system organization;(1->3)-beta-D-glucan biosynthetic process;(1->3)-beta-D-glucan metabolic process;cel…	4;4;5;6;2;3;4;4;4;8;8;6;3;6;4;5;5;6;4;6;4;4;5;6;6;5;4;6;4;5;5;5;6;4;4;6;3;4;5;5;4;2;4;3;7;6;4;5;3;1;7;5;4;6;5;5;2;5;6;2;4;6;5;5;4;4;5;3;3;4;5;4;5;6;6;4;5;3;4;2;3;3;7;3;5;6;7;5;6;3;3;5;5;4;	GO:1902494;GO:1990234;GO:0005953;GO:0043234;GO:0043231;GO:0044424;GO:0043229;GO:0043227;GO:0043226;GO:0044444;GO:0005737;GO:0005634;GO:0044464;GO:0005623;GO:0005622;GO:0005965;GO:0032991;GO:0005575;	catalytic complex;transferase complex;CAAX-protein geranylgeranyltransferase complex;protein complex;intracellular membrane-bounded organelle;intracellular part;intracellular organelle;membrane-bounded organelle;organelle;cytoplasmic part;cytoplasm;nucleus;cell part;cell;intracellular;protein farnesyltransferase complex;macromolecular complex;cellular_component;	4;5;4;3;4;3;3;3;2;4;4;5;2;2;3;5;2;1;	GO:0004659;GO:0016740;GO:0003674;GO:0008318;GO:0016765;GO:0003824;GO:0004662;GO:0004663;GO:0004660;GO:0004661;	prenyltransferase activity;transferase activity;molecular_function;protein prenyltransferase activity;transferase activity, transferring alkyl or aryl (other than methyl) groups;catalytic activity;CAAX-protein geranylgeranyltransferase activity;Rab geranylgeranyltransferase activity;protein farnesyltransferase activity;protein geranylgeranyltransferase activity;	5;3;1;6;4;2;8;8;7;7;	K05955	map00900;map01130;	Terpenoid backbone biosynthesis;Biosynthesis of antibiotics;	IPR002088;	Protein prenyltransferase, alpha subunit;		SPAPB1A10.04c	189	O	[O] Posttranslational modification, protein turnover, chaperones;
[truncated: 3,877 more rows]
