# Supplementary material for: CpSmt3, an ortholog of small ubiquitin-like modifier, is essential for growth, organelle function, virulence, and antiviral defense in Cryphonectria parasitica
Source: Front Microbiol. 2024 May 9;15:1391855. doi: 10.3389/fmicb.2024.1391855 (PMC11111931; doi:10.3389/fmicb.2024.1391855)
Supplement: Supplementary file 1 [file Data_Sheet_1.zip › Table 3.XLSX]

## Sheet: Sheet1
Table S3 List of SUMOylated proteins captured by affinity purifitation
ID	ΔCpSmt3 VS EP155	SUMO site	SUMO site counts	SIM	SIM counts
51448(CpMk2)	DOWN	149;162	2		0
77211(CpCdc48)	DOWN	183, 506, 510	3	593-597,87-91,57-61	3
79817(CpMk1)	DOWN	143, 156	2		0
99210(CpSlt2)	DOWN	151;72;164	3		0
107611(CpSep1)	DOWN	318	1	103-107	1
97360(CpRho1)	DOWN	7,51	2	192-196	1
103155	DOWN	96	1	225-229,69-73,94-98	3
101684	DOWN	4, 322	2	27-31,323-327,2-6,118-122	4
106275	DOWN	63	1		0
88045	DOWN	435, 322, 417	3	433-437,295-299	2
324199	DOWN	176, 11, 4, 81	4		0
355033	DOWN	170, 293, 333, 3, 442, 6	6	347-351,114-118,9-13	3
292243	DOWN	1633, 2035, 404, 957, 268	5	1162-1166,1363-1367,264-268,1344-1348	4
268412	DOWN	165	1		0
355478	DOWN	48	1	35-39,475-479	2
291836	DOWN	224	1	29-33,211-215,170-174,10-14	4
101915	DOWN	322, 406	2	368-372,116-120,400-404,59-63	4
79019	DOWN	218, 186	2	141-145,500-504,24-28,484-488,161-165	5
290254	DOWN	506, 61	2	243-247,510-514,252-256	3
90536	DOWN	834, 303	2	187-191	1
88555	DOWN	112	1	4-8,74-78	2
357619	DOWN	65, 44	2		0
69531	DOWN	888, 222, 574, 54, 689	5	693-697	1
344736	DOWN	766, 230, 57, 490, 770	5	571-575	1
274386	DOWN	590, 551, 11, 189, 872, 330, 694, 225	8	2024-10-14	1
358554	DOWN	249, 243	2	65-69, 252-256	2
102411	DOWN	113	1		0
87995	DOWN	178, 135	2	134-138	1
84573	DOWN	597	1	63-67,232-236,253-257,200-204,606-610,244-248	6
280794	DOWN		0	112-116,271-275,135-139	3
322446	DOWN		0	161-165	1
346297	DOWN	323, 202, 58, 136, 231, 79	6	240-244,68-72	2
354344	DOWN	212	1	241-245,184-188	2
82938	DOWN	7, 218, 175, 1296, 57, 1554, 1405,1637	8	911-915,1090-1094,1097-1101,318-322,1475-1479,936-940,1148-1152,170-174	8
70070	DOWN	952, 1833, 278, 1407, 750, 806, 194	7	668-672,710-714,1796-1800,657-661,258-262,697-701,1717-1721	7
355099	DOWN	199, 57	2		0
355221	DOWN	116, 153	2		0
323583	DOWN	460, 389, 295	3		0
107789	DOWN	557, 776, 60	3	568-572,303-307,735-739,916-920	4
86878	DOWN	217	1		0
294414	DOWN	16, 174, 1148, 1044, 383, 738, 1183	7	100-104,189-193,272-276	3
287232	DOWN	359, 459, 188	3	236-240,351-355,398-402	3
90525	DOWN	555, 133, 1986, 1450,1779,103,1825,1669, 733	9	775-779,2070-2074,524-528,101-105,197-201	5
104955	DOWN	452, 1293, 2028, 2116, 353, 484, 1361, 1095	8	1738-1742,1925-1929,978-982	3
282375	DOWN	463, 56	2	462-466,158-162	2
351263	DOWN	564, 29, 526, 389	4	273-277,563-567,47-51,540-544	4
356066	DOWN	558, 106	2	261-265,667-671,621-625,909-913,48-52	5
291806	DOWN	516, 253, 367	3	155-159,411-415,112-116,58-62,496-500,167-171,92-96	7
354540	DOWN	352, 220	2		0
351400	DOWN	81, 404, 465, 474, 480, 562, 589	7		0
104720	DOWN	55, 352, 209	3	203-207,13-17,58-62,44-48,19-23,	5
290957	DOWN		0		0
358306	DOWN	168	1		0
81875	DOWN	469, 186, 22	3		0
344243	DOWN	651, 551, 482	3		0
256264	DOWN	463	1	451-455,296-300	2
356109	DOWN	5	1		0
254745	DOWN	1437, 17, 366, 166, 550, 2019, 1868, 559, 854	10	691-695,21-25,739-743,647-651,998-1002,1062-1066	6
356390	DOWN	40, 8, 208	3	166-170,190-194,294-298	3
356743	DOWN	15, 422, 286, 375, 7	5		0
357416	DOWN	33	1		0
355930	DOWN	205, 23, 115, 64, 2, 14	6		0
215561	DOWN	679;590;185;910;213	5	561-565	1
355933	DOWN		0	78-82;101-105	2
354959	DOWN		0		0
97203	DOWN	76;370	2	475-479	1
355346	DOWN	70	1	143-147	1
89402	DOWN	471;6;148;167	4		0
284915	DOWN	515;219;247	3	317-321;218-222;218-222	3
273972	DOWN		0		0
356881	DOWN		0	111-115	1
358203	DOWN	271	1		0
348456	DOWN	274;142;246;53	4	215-219;178-182	2
354565	DOWN	356	1	284-288;142-146	2
283349	DOWN	4;11	2		0
355007	DOWN	59;28;150	3		0
345075	DOWN		0		0
346798	DOWN	244;162;7;121;	4	535-539;17-21;47-51	3
336441	DOWN	310;174	2		0
345272	DOWN		0	473-477	1
347513	DOWN	766;1091;566;1078;152;25;788;250;1088;528;420	11		0
101333	DOWN	433	1	29-33;67-71	2
324583	DOWN	156	1		0
356698	DOWN	551;154;14;527;453;209;531;405	8	436-440;490-494;261-265	3
99357	DOWN	593;489;735	3	667-671;713-717	2
96027	DOWN		0		0
356479	DOWN	80	1	2024-08-12	1
103050	DOWN	35	1		0
77436	DOWN	76,77	2	88-92	1
356599	DOWN	4;61;25;201	4	5-9;140-144	2
353094	DOWN		0	4-8;117-121;112-116	3
280546	DOWN	828;502;720;116;536	5		0
276114	DOWN		0	580-584;216-220	2
356515	DOWN	108;122	2		0
63323	DOWN	905	1	376-380;710-714;328-332;86-90;284-288;635-639;92-96;248-252	8
322630	DOWN	64;190	2	37-41	1
347951	DOWN	578;423	2	456-460;385-389	2
288452	DOWN	475;21;798;696;460;286;577	7	888-892;243-247	2
86006	DOWN	490;501;183	3	264-268;22-26	2
356676	DOWN	4;199;175	3		0
356198	DOWN	5	1		0
290467	DOWN	450;434	2	295-299	1
329053	DOWN	472;666;252;303;420	5	226-230;201-205;177-181	3
290542	DOWN	394;368	2	226-230	1
357433	DOWN	120;134	2		0
351615	DOWN	262	1	298-302	1
357441	DOWN	296;295;157	3		0
341914	DOWN	355;563	2	539-543;47-51;732-736	3
356632	DOWN	6;170	2		0
357142	DOWN	462;763;389;522;398;25;125	7	246-250	1
348524	DOWN	469	1	9-13;206-210;339-343	3
280519	DOWN	151;127;118	3	221-225	1
355141	DOWN	262;257;8;249	4		0
100503	DOWN		0		0
350716	DOWN	728;444;854	3	141-145;153-157;52-56;521-525	4
108033	DOWN	683;190	2	496-500;509-513	2
347427	DOWN		0		0
321335	DOWN	276;457	2	118-122;58-62	2
327653	DOWN	88;635	2	60-64;146-150;417-421	3
357557	DOWN	380;147	2		0
356149	DOWN	341;465;310;520	4	499-503;410-414;157-161	3
351884	DOWN	263	1		0
290023	DOWN	460;499;245	2	218-222;247-251	1
270604	DOWN	41;312	2		0
288741	DOWN	522;147;19	3	203-207	1
261672	DOWN	384;729	2	448-452	1
333136	DOWN	339;18	2		0
356556	DOWN		0		0
331581	DOWN	93;108	2	492-496	1
75895	DOWN	137;354;2	3		0
352081	DOWN	862;365;530;691	4	551-555;733-737;578-582	3
330127	DOWN	102;342;374;9;309;61;	6	307-311;291-295;	2
355921	DOWN	19;310;367;682;479;715;125;29;678;407;508;150;747;20	14	602-606;594-598;55-59;671-675;530-534;251-255	6
294870	DOWN	195;362;454;11;460;	5	143-147;166-170;	2
40873	DOWN	722;768;690;662;592;24;484;608;	8	119-123	1
274107	DOWN	443	1	704-708;668-672	2
354196	DOWN		0		0
107638	DOWN	880;24;359;712;672;257;245;455;136	9	268-272	1
355089	DOWN	268;27;258	3		0
278487	DOWN	228;163	2	387-391;53-57	2
96877	DOWN	309	1	45-49;127-131	2
274686	DOWN	41;365	2	109-113	1
345607	DOWN	360;332;293	3		0
292762	DOWN	152, 92, 451, 105, 235, 120, 915	7	823-827,597-601,760-764	3
34828	DOWN	310;686	2	369-373;403-407;7-11	3
354382	DOWN	119	1		0
86840	DOWN	434	1		0
273170	DOWN	233;84;37;14	4		0
287670	DOWN	95;800;954;950;298;543	6	398-402	1
355736	DOWN	154;141;48	3		0
344669	DOWN	574;866	2		0
292616	DOWN	536;14	2	10-14;239-243;395-399	3
107492	DOWN	364;79	2	80-84;293-297	2
355959	DOWN	44	1	60-64	1
354347	DOWN		0		0
358276	DOWN	93;97;89	3		0
347954	DOWN	369;219	2	343-347;287-291	2
294443	DOWN		0	47-51	1
277085	DOWN	114;318	2		0
357387	DOWN	27	1		0
226732	DOWN	163;413	2	704-708	1
355205	DOWN	17;185	2	133-137	1
295911	DOWN	167;422;499;441;614	5		0
80744	DOWN	203;417;106;5	4		0
275222	DOWN	69;525	2		0
349667	DOWN	2;7;620	3	621-625;595-599	2
354094	DOWN	132;138	2		0
291891	DOWN	847;302;634	3	701-705;74-78;672-676	3
103380	DOWN	106	1	122-126	1
293219	DOWN	1092;9;79;327;247;448;207;1214;808	9	884-888	1
357188	DOWN	22	1		0
288460	DOWN	672;57;668;533	4	654-658;54-58	2
320360	DOWN	46;234;119	2	98-102;112-116	2
99690	DOWN	475;280	2	14-18	1
355096	DOWN	265;144	2	2024-06-10	1
357771	DOWN	260	1		0
90806	DOWN	144	1		0
345763	DOWN		0		0
92371	DOWN	139	1	148-152;396-400;221-225	3
356277	DOWN	54;87;96	2		0
40502	DOWN	12;124	2	86-90	1
284712	DOWN	270;535;314	3	396-400;525-529	2
355867	DOWN	7;200	2	146-150	1
92974	DOWN	488;66;	2	391-395	1
324653	DOWN	330;323;272;300;	4	245-249	1
101854	DOWN	15	1	121-125	1
81869	DOWN	322;301;535;3;577	5		0
273301	DOWN	304;201	2	517-521;287-291	2
51796	DOWN	98;27;	2		0
284577	DOWN	4;504;	2	864-868;911-915;824-828	3
102543	DOWN	64	1	214-218	1
269583	DOWN	63;139;666;153	4	242-246	1
358165	DOWN	7;38	2		0
279921	DOWN	62;159;409;416	4		0
279805	DOWN	159;405;360;113;435	5	303-307	1
358188	DOWN	40	1		0
355615	DOWN	345	1	59-63	1
357189	DOWN		0		0
277437	DOWN	416;250;18;57;360;38	6		0
321967	DOWN	33;176;322	3	66-70;319-323;289-293	3
354415	DOWN		0		0
343753	DOWN	75;457;217;276	4	152-156;137-141	2
85656	DOWN	290;489;940;464;1050;1553;448;318;355;963	10	812-816;451-455;945-949;164-168;	4
354962	DOWN	106	1	171-175;196-200	2
343914	DOWN	5	1		0
344913	DOWN	388;22;356	3	384-388;131-135;261-265	3
358614	DOWN	13	1	7-11;34-38;154-158	3
256639	DOWN	223;367;742;575;292	5	81-85;331-335	2
109018	DOWN	701	1	466-470;618-622	2
273357	DOWN	338;297;440;433	4		0
354378	DOWN	325;347;72;228;133	5		0
356973	DOWN	98	1		0
66910	DOWN	1160;159;550;1144;904	5	1107-1111;197-201;388-392;1024-1028;	4
356596	DOWN	24;427;404;86	4	466-470	1
80500	DOWN	715;134	2	2024-04-08	1
354299	DOWN	28	1		0
358176	DOWN		0	99-103	1
258562	DOWN	92;203	2		0
325965	DOWN	9	1	169-173	1
285202	DOWN	12	1		0
355657	DOWN	450;394;200	3	2024-10-14	1
355093	DOWN	258	1	177-181	1
254990	DOWN	15	1		0
256222	DOWN		0		0
354357	DOWN		0		0
263514	DOWN	96;364;197;21;	4		0
296367	DOWN	20;16;385;6;31;	5	135-139;400-404;383-387;32-36;275-279;364-368;481-485;297-301	8
294090	DOWN	490;78;18;570;54	5	351-355	1
105599	DOWN	421;57	2	219-223;157-161	2
99739	DOWN	124	1	180-184;99-103;150-154	3
287659	DOWN	790;58;237;169	4	261-265	1
293880	DOWN	196	1		0
355790	DOWN		0		0
353069	DOWN	379;196;997;699;617;280	6	1255-1259;1270-1274;1182-1186;848-852;295-299	5
92020	DOWN	120;166	2	161-165	1
357550	DOWN	75;115	2		0
50856	DOWN	551;540;485	3	319-323	1
356307	DOWN		0		0
36415	DOWN	361;371	2		0
234747	DOWN	112;30;39	3	34-38	1
60534	DOWN	110;864	2	1357-1361;412-416;506-510;909-913;1380-1384	5
261784	DOWN	153	1		0
345147	DOWN	311	1	119-123;127-131;186-190;41-45	4
235247	DOWN		0		0
250911	DOWN	276;5;350;95;196	5		0
281432	DOWN	198	1	202-206;414-418	2
355226	DOWN		0	361-365;268-272	2
346188	DOWN	1066;860;290;119;688	5	984-988;1000-1004	2
90296	DOWN	1164	1	1203-1207;1154-1158	2
276688	DOWN	1018;1031;902;75;1036	5		0
356268	DOWN		0	132-136	1
284550	DOWN		0	123-127	1
323271	DOWN	416;153;387	3	112-116	1
296298	DOWN	335	1		0
91580	DOWN	550;496;27;345	4	359-363	1
99282	DOWN	576;520;373	3	280-284	1
356838	DOWN		0	14-18;39-43	2
105584	DOWN	362;330;77	3		0
287769	DOWN	414;876	2	913-917	1
357276	DOWN	306	1		0
342213	DOWN	969;1093	2	1091-1095;452-456	2
355809	DOWN	22;9	2		0
107757	DOWN	167	1		0
345636	DOWN	845;30;42;8	4	753-757;7-11;210-214	3
106619	DOWN	195;	1	120-124	1
356259	DOWN	217	1	123-127	1
92249	DOWN	346;428	2	34-38	1
289980	DOWN	93;843	2	799-803;835-839;596-600;556-560	4
296947	DOWN	224;282;88	3	352-356	1
355443	DOWN	287;21	2	91-95	1
358195	DOWN	320	1	279-283	1
352268	DOWN	52;128	2		0
51523	DOWN	14	1		0
285704	DOWN	9	1		0
293821	DOWN	905;386;22;367;583	5	1123-1127;10-14	2
347958	DOWN	91	1	62-66	1
322406	DOWN	279	1	175-179	1
322057	DOWN	311;59;176;221;107;12;78;115	8	119-123;13-17	2
274709	DOWN	1058;162	2	939-943;877-881;1104-1108;650-654	4
292479	DOWN		0		0
358286	DOWN	235	1	93-97	1
257827	DOWN	93;137;	2		0
100977	DOWN	451;122;	2	438-442;161-165	2
352029	DOWN	37	1	226-230;213-217;17-21;50-54	4
354434	DOWN	348;421	2	414-418;251-255	2
92430	DOWN	144;389	2		0
344963	DOWN	11;98;681;1124;377;959;1248	7	477-481;1340-1344;1291-1295;184-188	4
346157	DOWN	19;15;332;559;223	5	545-549;6-10;500-504;244-248	4
287470	DOWN	380;384;334	3		0
344757	DOWN	2465;2404;715;2034;1019;2460	6	1703-1707;2556-2560;2619-2623;850-854	4
354308	DOWN	207	1		0
356821	DOWN	174;244;155	3	192-196	1
252069	DOWN	365	1	384-388	1
357414	DOWN	14;350;51	3	18-22	1
279861	DOWN	485;686	2	252-256	1
344340	DOWN	658;508;396;206	4	470-474	1
355625	DOWN	103	1	183-187;14-18;285-289	3
294981	DOWN	354;14;483;536;488;164	6	114-118;22-26;540-544	3
351249	DOWN	472;131	2	2024-05-09	1
287867	DOWN	158;456	2	227-231	1
344007	DOWN	22;257;592	3	14-18	1
355645	DOWN	58	1		0
320429	DOWN	107;22;130	3		0
268736	DOWN	9;162;341	3	23-27	1
63295	DOWN	288;254;289	3	281-285	1
77315	DOWN	61169	2	144-147	1
338322	DOWN		0		0
287156	DOWN	10	1		0
320512	DOWN	197366344	3	272-276	1
345129	DOWN	96349	2	135-139	2
71638	DOWN	9,14	2		0
351299	DOWN	128224679	3		0
353474	DOWN	137200	2		0
92212	DOWN	161;	1	192-196	1
294153	DOWN	79109	2		0
285322	DOWN	669	1		0
105104	DOWN	101174	2	250-254	1
339160	DOWN	31,39,565,1195,254,523,226,45,798	9	203-207,224-228,1395-1399	3
355196	DOWN	93,94,89,98	4	51-55	1
320486	DOWN		0	54-58	1
96221	DOWN		0	245-249	1
354253	DOWN	166	1		0
47853	DOWN	367	1	355-359	1
283658	DOWN	4173512	3	77-81, 86-90, 680-684,806-810,387-391	5
71911	DOWN	19106187	3	2024-08-12	1
65787	DOWN	377	1		0
296790	DOWN	432609	2		0
358551	DOWN	228	1		0
275662	DOWN	61, 268, 287,391	4	8-12, 45-49	2
356589	DOWN	20,69	2	96-100, 125-129	2
90324	DOWN		0	130-134, 275-279	2
354980	DOWN	5,92,195	3	52-56	1
345381	DOWN	2,6,717	3	294-298,515-519	2
355704	DOWN	36,55,77	3		0
350852	DOWN	289, 109, 273, 284	4		0
107579	DOWN	218707	2	8-12, 328-332	2
266655	DOWN	324333	2	607-611	1
356397	DOWN	74	1		0
355260	DOWN	47,70,134	3	8-12, 19-23,290-294	3
105031	DOWN	780, 170, 416, 774	4	775-779, 164-168,74-78,761-765,531-535,750-754	6
93957	DOWN		0	110-114	1
278299	DOWN	36, 427, 5, 629, 53	5	610-614	1
356879	DOWN	39, 308	2	242-246	1
321612	DOWN	16, 237	2		0
106144	DOWN	32, 91	2		0
355316	DOWN	21, 5 , 331, 172	4	326-330, 160-164, 368-372, 56-60	4
95466	DOWN		0	462-466, 321-325, 794-798	3
337351	DOWN	369, 365, 351	3	251-255, 128-132, 63-67	3
338876	DOWN	408	1	308-312,142-146,105-109,83-87	4
343878	DOWN	124, 24, 27	3	6-10, 359-363	2
358100	DOWN	56, 114	2	104-108	1
52243	DOWN	323, 601, 8	3	318-322, 759-763,120-124,515-519,746-750	5
356811	DOWN	153	1	139-143	1
63410	DOWN	601	1		0
349961	DOWN	252, 522, 191	3	102-106	1
77119	DOWN	238	1	242-246	1
271384	DOWN	431, 20 ,77	3	423-427	1
357360	DOWN	197, 97	2		0
64405	DOWN	452, 20	2	373-377	1
354280	DOWN	12	1		0
320484	DOWN	40	1		0
322044	DOWN		0	242-246	1
335812	DOWN	322	1		0
262873	DOWN	15, 384	2	628-632, 411-415	2
323246	DOWN	40, 86	2	103-107	1
354939	DOWN	72, 443, 200	3	392-396, 385-389	2
328132	DOWN	1308, 562, 701, 160, 1226, 104, 15,	7		0
358432	DOWN	8, 271	2		0
321541	DOWN		0		0
245329	DOWN	221, 234, 412	3	320-324,366-370	2
343713	DOWN	175	1		0
297168	DOWN	620	1		0
78037	DOWN	12	1		0
323215	DOWN	214, 283, 289	3	50-54	1
353645	DOWN	1407, 17, 856, 1413	4	1441-1445, 1075-1079,876-880	3
357049	DOWN	113, 152	2		0
346506	DOWN	67, 136	2	351-355	1
356349	DOWN	10, 15	2	79-83	1
324438	DOWN	103	1		0
279155	DOWN	814, 360 ,497, 568, 627	5	325-329	1
85553	DOWN	43	1		0
357204	DOWN	136	1	292-296,165-169,267-271	3
335957	DOWN	28,	1	419-423,439-443	2
320361	DOWN	327, 149	2	82-86, 152-156	2
354515	DOWN	105, 159	2		0
287783	DOWN	15, 313	2		0
356336	DOWN	175, 189, 140	3		0
258735	DOWN	249, 322, 144, 202	4		0
356462	DOWN	28, 191, 38	3	196-200, 172-176	2
89636	DOWN		0	203-207	1
347715	DOWN	243	1	272-276, 238-242	2
354910	DOWN	29, 16, 23, 40	4	76-80,38-42	2
348284	DOWN	310, 686	2	369-373,403-407,7-11	3
247929	DOWN	596, 470, 570, 371, 121, 424	6	4-8,200-204	2
282709	DOWN	329	1	398-402	1
320041	DOWN	22	1	180-184	1
279569	DOWN	10, 525, 21, 208	4	95-99,478-482	2
345956	UP	191;612	2	121-125	1
358399	UP	126	1		0
294973	UP	195	1		0
295760	UP	315;283;4	3	340-344	1
357075	UP	144;42	2	190-194	1
253243	UP	164;654;261;103;8	5	389-393;659-663	2
357257	UP	61;21;27;66	4	182-186;598-602	2
357279	UP	288	1	286-290	1
325452	UP	19, 405	2		0
221321	UP	8, 15, 158, 352	4		0
59332	UP	6, 256	2	226-230,118-122	2
346993	-	597, 330, 343, 11, 186, 139, 528	7	93-97	1
354333	-	32	1	85-89	1
85893	-	795, 2476, 630	3	1971-1975,249-253,1750-1754	3
105473	-	774, 704, 414, 124, 180	5	560-564, 940-944,525-529,580-584	4
345495	-	1438, 1504, 581, 1302, 994, 1318, 729, 17, 1356	9	643-647,1508-1512,869-873	3
88317	-	474;113;446;247;12;301;428	7	328-332;376-380	2
67838	-	712;1201;564;191;85	5	959-963;667-671	2
91373	-	906;259;924;449;424;291	6	135-139;292-296;411-415	3
102464	-	181	1		0
47692	-	5;416;615	2	771-775;699-703;925-929	3
34501	-	508;481;449;390	4	186-190;218-222	2
105431	-		0		0
287419	-	436;513	2		0
346272	-	229;430	2	21-25;330-334;338-342;111-115	4
354126	-	313	1	419-423	1
289296	-	264;513;	2	297-301	1
288810	-	312	1	421-425	1
254736	-	327;750	2	607-611	1
96190	-	448;351	2		0
282024	-	437;10	2	255-259	1
354932	-	245;200	2	76-80	1
324976	-	161;345;341;283	4	355-359;119-123;241-245;86-90	4
245397	-	486;217	2	428-432	1
249522	-	526;223;184;777;713;520;9	7	475-479	1
341080	-	417;433;709;120;191	5		0
326345	-	29	1		0
25381	-	361	1	242-246;242-246;176-180;210-214	4
285995	-	415	1	578-582	1
216237	-	222;348	2		0
276762	-	78	1		0
338561	-	114;473	2	49-53;490-494;117-121;27-31	4
275307	-	164	1	95-99;274-278;261-265	3
351493	-	406	1		0
343748	-	186	1		0
357609	-	8;11;14;28;31;35;206	7	191-195	1
218083	-	327	1		0
291374	-	166;265;159;	3		0
96117	-	478;769;249;34	4	553-557;789-793	2
352095	-	11;128;1111;1114;361;1103;1065;926;180;1107;425	11	120-124;370-374;488-492	3
326095	-	59;5;8	3		0
328619	-	9	1		0
250037	-	551;367;363;325	4	207-211	1
342051	-	704;43;101;10	4		0
346908	-		0		0
353807	-	149;	1	128-132;144-148	2
348462	-	11,3,175,396,495,644,888	7	862-865	1
342218	-	340,276,281,180,10,99	6	167-171,460-464	2
71458	-	64	1		0
281316	-	53	1	131-135	0
341660	-		0		0
231170	-	15	1	17-21	1
328241	-	98	1		0
354504	-	8309	2		0
264679	-	404	1	399-403	1
344588	-		0	203-207	1
356547	-		0	265-269	1
265543	-	122	1	180-184, 282-286,325-329	3
332035	-		0	299-303	1
245351	-	74, 194	2		0
108218	-	55573	2	252-256, 1399-1403	2
330780	-	144310	2		0
325339	-	46,69	2	198-202,276-280	2
336744	-	316384	2	648-652	1
90614	-	114, 421, 595, 430, 545	5	320-324, 409-413, 536-540	3
68403	-	366, 373	2		0
277862	-	254, 382, 284	3	65-69	1
43693	-		0	396-400	1
52535	-		0	53-57	1
332239	-	199, 207, 147	3		0
355189	-		0	255-259	1
328833	-	278, 345	2		0
264793	-	69, 76, 830, 10,	4	382-386	1
324626	-		0	2024-06-11	2
327991	-	255	1	332-336,26-30,145-149	3
357013	-		0		0
256337	-	683, 574, 193, 15	4	89-93	1
284942	-		0		0
85177	-	167, 471, 310	3	79-83	1
288869	-	311	1	300-304	1
336065	-	303, 105, 308, 213	4		0
284833	-		0		0
356301	-	42	1		0
82026	-	768, 787, 362, 729	4	372-376	1
48583	-	445, 316, 449, 305	4	72-76	1
322768	-	11	1	55-59	1
59944	-	61	1		0
281836	-	563	1		0
271180	-		0	280-284,326-330	2
266499	-	614, 576	2	288-292,22-26,43-47	3
345377	-	19, 452	2		0
348970	-		0	160-164	1
236899	-		0	431-435,241-245	2
Total			1229		644
