# Supplementary material for: CpSmt3, an ortholog of small ubiquitin-like modifier, is essential for growth, organelle function, virulence, and antiviral defense in Cryphonectria parasitica
Source: Front Microbiol. 2024 May 9;15:1391855. doi: 10.3389/fmicb.2024.1391855 (PMC11111931; doi:10.3389/fmicb.2024.1391855)
Supplement: Supplementary file 1 [file Data_Sheet_1.zip › Table 4.XLSX]

## Sheet: Sheet2
Table S4 GO enrichment analysis of down-regulated SUMOylated proteins in ΔCpSmt3
Pathway (Molecular function)	P-value	Enrichment factor	Counts	Protein ID
structural constituent of ribosome	6.09e-13	4.41714	63	357049;354344;257827;357387;356109;354347;357771;354280;358554;356515;356397;356556;358276;355930;51796;356307;320360;354196;354308;355933;358203;355346;85553;354094;283349;356881;347427;322446;273972;356821;354299;103050;355790;357416;343914;320486;285704;355205;357619;354515;357441;356268;355196;358188;86878;358306;357550;356198;254990;356479;354959;356973;355221;100503;324199;324583;354357;356…
heterocyclic compound binding	2.21e-12	1.57658	155	101684;96877;271384;355033;355089;107789;357188;353069;354344;355093;257827;273170;357387;356109;288741;354347;345763;296790;336441;357771;355615;335957;274386;341914;64405;277437;297168;101915;354434;349961;355959;256639;296298;354415;356515;77436;352268;321335;356066;226732;80500;355736;51796;356307;85656;320360;287470;93957;354308;47853;79817;106619;263514;358203;355346;292479;105584;284915;35…
organic cyclic compound binding	5.04e-12	1.56273	155	101684;96877;271384;355033;355089;107789;357188;353069;354344;355093;257827;273170;357387;356109;288741;354347;345763;296790;336441;357771;355615;335957;274386;341914;64405;277437;297168;101915;354434;349961;355959;256639;296298;354415;356515;77436;352268;321335;356066;226732;80500;355736;51796;356307;85656;320360;287470;93957;354308;47853;79817;106619;263514;358203;355346;292479;105584;284915;35…
small molecule binding	3.06e-08	1.87501	69	271384;355033;107789;288741;355615;274386;277437;297168;101915;349961;355959;256639;321335;356066;80500;85656;287470;47853;79817;106619;263514;105584;284915;357414;245329;356149;281432;344243;107579;284577;287769;87995;350716;323583;346188;347513;63323;86006;344669;351299;333136;221321;79019;322044;92249;344913;86840;355226;354565;356589;290254;280794;84573;51448;100977;353094;99210;104955;344736…
carbohydrate derivative binding	6.19e-08	1.95422	60	271384;355033;288741;355615;274386;277437;297168;101915;349961;256639;321335;356066;80500;85656;287470;47853;79817;106619;263514;105584;245329;356149;281432;344243;107579;284577;287769;87995;350716;346188;347513;63323;86006;351299;333136;221321;79019;322044;92249;344913;355226;354565;356589;290254;280794;84573;51448;100977;353094;99210;104955;344736;356599;287156;97360;107611;40502;320429;355809;…
ion binding	0.000135	1.42726	85	285322;271384;355033;107789;288741;293880;355615;77315;274386;277437;297168;101915;349961;256639;354415;250911;321335;356066;80500;256264;344757;85656;287470;354962;47853;79817;358100;106619;263514;105584;284915;245329;356149;281432;344243;107579;284577;287769;357416;87995;353474;280546;350716;346188;347513;63323;86006;344669;351299;355921;333136;221321;291891;79019;322044;92249;344913;86840;3552…
amide binding	0.00270955	2.52583	11	109018;342213;354415;80500;355704;295911;107579;280546;79019;100977;279155
ligase activity	0.007836	1.81678	18	107789;294414;275222;273170;99282;357142;348524;344243;350716;347513;63323;289980;91580;104955;330127;254745;105031;266655
nucleocytoplasmic carrier activity	0.00911648	3.53263	5	342213;107579;287769;346188;100977
protein binding	0.020256	1.22775	79	294981;355033;355089;77119;353069;89636;355093;345272;354378;288741;99282;358432;77315;64405;354434;349961;256639;354415;250911;321335;283658;85656;320512;280519;287470;352029;273301;292616;284712;345636;354962;47853;79817;96221;358100;36415;345381;105584;273357;357414;356149;52243;344243;107579;284577;103155;87995;353474;279921;277085;358195;270604;333136;79019;354910;322044;354939;92249;293219;…
oxidoreductase activity	0.0330521	1.34324	37	101684;358286;357557;343878;355959;288460;346506;66910;320512;106275;93957;357414;276688;355443;90525;323583;277085;296367;344669;351299;70070;107492;291891;325965;325452;279805;322630;337351;268412;356599;92212;252069;327653;106144;60534;59332;274107
Pathway (Cellular component)	P-value	Enrichment factor	Counts	Protein ID
ribonucleoprotein complex	1.25e-18	2.6847	126	355033;355089;269583;357049;353069;354344;355093;257827;273170;357387;356109;354347;296790;336441;357771;358432;77315;335957;274386;341914;64405;342213;354280;297168;354434;358554;296298;356515;356397;356556;77436;352268;345129;358276;355930;226732;80500;355736;51796;356307;320360;354196;354308;352029;348524;354962;355933;36415;358203;355346;355096;85553;284915;354094;283349;352081;356881;356149;…
cytoplasm	2.24e-17	1.20419	323	101684;285322;291806;294981;90296;271384;355033;108033;355089;269583;357049;77119;107789;353069;294414;275222;354344;89636;355093;347954;257827;273170;345272;357387;356109;347951;354378;288741;354347;99282;345763;296790;328132;357771;293880;358432;355615;109018;77315;335957;274386;34828;357557;341914;64405;343878;342213;354280;277437;297168;101915;354434;347715;349961;358554;256639;296298;354415;…
cytosol	1.11e-16	2.74145	162	101684;291806;294981;355033;357049;77119;294414;354344;355093;257827;357387;356109;288741;354347;357771;358432;77315;274386;343878;354280;101915;349961;358554;256639;356515;356397;356556;352268;358276;321335;355099;355930;356066;80500;51796;356307;356596;344757;320360;280519;287470;354196;354308;292616;284712;278487;79817;96221;358100;106619;263514;355933;36415;358203;355346;85553;273357;357414;3…
supramolecular complex	2.71e-09	2.53177	43	355089;353069;273170;296790;77315;335957;274386;34828;341914;64405;342213;354434;296298;354415;226732;355736;85656;348524;345636;284915;215561;357204;350852;354253;346188;356743;354910;322044;91580;88045;279805;355226;320041;101333;40873;51448;353094;291836;107611;294443;356259;355809;88555
eukaryotic translation initiation factor 3 complex	5.11e-09	8.29203	10	335957;341914;296298;352268;345129;355096;350852;343753;287232;324653
nucleoid	1.12e-07	5.68596	12	357557;93957;323271;356149;276688;284550;107492;279805;280794;268412;261672;329053
external encapsulating structure	5.51e-07	2.94828	24	101684;291806;355033;355089;77119;355615;274386;341914;358554;355099;106275;105584;282375;103155;87995;280546;356743;355921;79019;107611;104720;261672;90536;329053
proteasome accessory complex	1.18e-05	4.7383	10	321335;287470;273357;351615;279921;92249;256222;293821;99739;288452
proteasome regulatory particle	1.18e-05	4.7383	10	321335;287470;273357;351615;279921;92249;256222;293821;99739;288452
mitotic actomyosin contractile ring, proximal layer	6.38e-05	6.63362	6	355615;85656;105584;322044;88045;107611
proteasome regulatory particle, base subcomplex	6.38e-05	6.63362	6	321335;287470;279921;92249;293821;288452
intracellular anatomical structure	0.000124	1.03291	341	101684;285322;96877;291806;294981;90296;271384;355033;108033;358286;355089;269583;357049;77119;107789;357188;353069;294414;275222;354344;89636;355093;347954;257827;273170;345272;357387;356109;347951;354378;288741;354347;99282;345763;296790;336441;328132;357771;293880;358432;355615;109018;77315;335957;274386;34828;357557;341914;64405;343878;342213;354280;277437;297168;101915;354434;347715;349961;3…
cell surface	0.00034	2.61854	15	291806;355033;355089;77119;274386;354962;103155;87995;356743;355921;79019;324199;104720;90536;329053
contractile ring	0.00214751	2.76401	10	355089;355615;85656;105584;270604;344007;322044;88045;107611;101854
cell projection	0.00660869	1.81787	19	355615;34828;256639;85656;278487;96221;358100;105584;270604;344007;322044;88045;51448;99210;97360;107611;40502;77211;279155
organelle	0.0212204	1.04399	305	101684;285322;96877;291806;294981;90296;271384;355033;358286;355089;357049;77119;107789;357188;353069;354344;89636;347954;257827;273170;345272;357387;356109;347951;354378;288741;354347;345763;296790;336441;328132;357771;293880;358432;355615;109018;77315;335957;274386;34828;357557;341914;64405;342213;354280;277437;297168;101915;354434;347715;349961;358554;256639;296298;354415;356515;250911;335812;…
mitochondrial protein-containing complex	0.0259716	1.51563	23	293880;357557;256264;355704;274686;323271;245329;276688;295911;71638;324438;107492;254990;279805;290254;280794;92212;252069;327653;107757;294090;77211;329053
extracellular region	0.0259736	1.64231	17	101684;77119;358554;355959;355099;106275;79817;282375;103155;280546;355921;79019;78037;59332;274107;261672;329053
nuclear periphery	0.0260947	1.837	12	342213;296298;339160;273357;351615;107579;284577;279921;346188;100977;88555;288452
spindle midzone	0.035428	2.61854	5	355089;107579;320041;100977;77211
Pathway (Biological process)	P-value	Enrichment factor	Counts	Protein ID
biosynthetic process	1.13e-13	1.42294	218	101684;291806;271384;355033;108033;355089;357049;77119;107789;357188;353069;294414;275222;354344;89636;355093;347954;257827;273170;345272;357387;356109;354347;99282;345763;357771;358432;355260;77315;335957;274386;34828;357557;341914;64405;343878;354280;101915;354434;358554;296298;354415;356515;356397;288460;357142;356556;346506;352268;345129;358276;282709;268736;321335;355930;226732;355736;51796;…
NADH regeneration	6.86e-09	9.1936	9	101684;291806;77119;101915;263514;103155;344736;104720;258735
protein folding	4.7e-07	2.90202	25	294981;354378;288741;347715;349961;250911;80500;320512;280519;352029;292616;284712;354962;36415;356149;284577;87995;333136;79019;354939;291836;356811;279569;329053;63295
small molecule metabolic process	5.8e-06	1.4897	98	101684;291806;77119;107789;294414;275222;347954;273170;345272;99282;293880;355260;357557;343878;101915;355959;288460;357142;346506;268736;256264;351263;66910;356596;274686;106275;93957;323271;348524;273301;47853;79817;263514;348456;346798;292479;294870;284915;357414;276688;344243;322406;71638;71911;355443;103155;75895;90525;323583;358551;347513;321612;356743;103380;63323;324438;344669;351299;3568…
cellular metabolic process	1.39e-05	1.11999	290	101684;285322;96877;291806;271384;355033;108033;358286;355089;357049;77119;107789;357188;353069;294414;275222;354344;89636;355093;347954;257827;273170;345272;357387;356109;347951;354347;99282;345763;336441;357771;293880;358432;355260;109018;77315;335957;274386;34828;357557;341914;64405;343878;354280;101915;354434;347715;358554;355959;256639;296298;354415;356515;250911;356397;288460;357142;356556;…
nitrogen compound metabolic process	2.95e-05	1.14677	260	101684;96877;291806;271384;355033;355089;357049;77119;107789;357188;353069;275222;354344;89636;355093;347954;257827;273170;345272;357387;356109;347951;354347;99282;345763;336441;357771;293880;358432;355260;77315;335957;274386;34828;357557;341914;64405;343878;354280;101915;354434;347715;358554;296298;354415;356515;250911;356397;357142;356556;77436;346506;352268;345129;358276;282709;287659;268736;2…
primary metabolic process	7.79e-05	1.12445	272	101684;96877;291806;271384;355033;108033;355089;357049;77119;107789;357188;353069;294414;275222;354344;89636;355093;347954;257827;273170;345272;357387;356109;347951;354347;99282;345763;336441;357771;293880;358432;355260;77315;335957;274386;34828;357557;341914;64405;343878;354280;101915;354434;347715;358554;355959;296298;354415;356515;250911;356397;288460;357142;356556;77436;346506;352268;345129;3…
protein-containing complex localization	9.43e-05	2.20153	25	355033;257827;297168;226732;354196;339160;106619;356881;322446;357204;103050;320486;346188;355007;86878;354939;320041;355221;100977;274709;356277;291836;287156;97360;356259
antibiotic metabolic process	0.000134	2.72403	16	358286;357557;106275;323271;276688;355443;276114;50856;279805;337351;268412;252069;330127;327653;274107;261672
cellular localization	0.000278	1.32821	110	285322;355033;355089;269583;357188;353069;89636;257827;345272;354378;293880;109018;34828;342213;277437;297168;347715;256639;335812;352268;226732;287783;344757;85656;355704;280519;354196;339160;345636;278487;354962;79817;96221;358100;106619;36415;287670;345381;245329;356390;356881;356149;82938;215561;322446;295911;52243;322057;357204;107579;284577;103050;287769;71638;87995;353474;280546;320486;346…
modulation of process of another organism	0.000425	4.46911	7	291806;77119;103155;355921;79019;104720;261672
organic substance metabolic process	0.000478	1.09669	283	101684;96877;291806;271384;355033;108033;358286;355089;357049;77119;107789;357188;353069;294414;275222;354344;89636;355093;347954;257827;273170;345272;357387;356109;347951;354347;99282;345763;336441;357771;293880;358432;355260;77315;335957;274386;34828;357557;341914;64405;343878;354280;101915;354434;347715;358554;355959;296298;354415;356515;250911;356397;288460;357142;356556;77436;346506;352268;3…
organelle localization	0.000568	1.81993	31	353069;34828;277437;297168;347715;256639;335812;85656;339160;353474;346188;86878;322044;354939;88045;279805;320041;355221;274709;353094;344963;344736;291836;287156;107611;40502;320429;77211;88555;101854;63295
macromolecule localization	0.00192249	1.32304	86	285322;355033;355089;269583;357188;353069;89636;257827;345272;354378;293880;109018;34828;342213;297168;256639;335812;352268;226732;344757;85656;355704;280519;354196;339160;345636;278487;354962;79817;106619;36415;287670;345381;245329;356881;356149;82938;215561;322446;295911;52243;357204;107579;284577;103050;287769;87995;353474;280546;320486;346188;356336;344007;355007;102543;79019;86878;322044;354…
response to chemical	0.00259343	1.29448	92	101684;291806;358286;355089;77119;353069;89636;345272;293880;358432;355260;77315;34828;357557;341914;101915;296298;250911;321335;355099;80500;256264;320512;280519;287470;106275;323271;47853;79817;263514;346798;36415;292479;355096;284915;357414;356390;356149;99690;276688;284577;71638;355443;103155;87995;279921;323583;346188;321612;345607;324438;86006;356838;355921;79019;276114;320361;50856;92249;8…
cell division	0.0138856	1.51142	29	355089;89636;355615;34828;277437;321335;85656;287470;278487;96221;105584;273357;351615;279921;344007;294973;322044;92249;88045;51448;99210;97360;256222;293821;107611;99739;40502;101854;288452
biological process involved in symbiotic interaction	0.0235549	2.00296	10	291806;355033;77119;215561;103155;355921;79019;322044;104720;261672
cellular component organization or biogenesis	0.0366704	1.10539	170	285322;271384;355089;357049;357188;353069;354344;89636;355093;257827;357387;356109;354378;354347;336441;357771;293880;358432;355615;355260;109018;274386;34828;64405;342213;277437;297168;354434;347715;358554;256639;296298;354415;335812;356556;77436;352268;321335;355930;356066;355736;51796;356307;287783;283658;344757;85656;355704;280519;287470;354196;93957;323271;354308;352029;339160;345636;278487;…
establishment or maintenance of cell polarity	0.0419061	1.53227	18	89636;336441;355615;34828;85656;345636;79817;105584;353474;344007;322044;88045;320041;353094;97360;107611;77211;88555
response to biotic stimulus	0.0488701	1.63946	13	291806;355089;77119;358432;79817;215561;99690;103155;355921;79019;51448;104720;261672
