# Supplementary material for: CpSmt3, an ortholog of small ubiquitin-like modifier, is essential for growth, organelle function, virulence, and antiviral defense in Cryphonectria parasitica
Source: Front Microbiol. 2024 May 9;15:1391855. doi: 10.3389/fmicb.2024.1391855 (PMC11111931; doi:10.3389/fmicb.2024.1391855)
Supplement: Supplementary file 1 [file Data_Sheet_1.zip › Table 5.XLSX]

## Sheet: Sheet1
Table S5 KEGG enrichment analysis of down-regulated SUMOylated proteins in ΔCpSmt3
Pathway	P-value	Enrichment factor	Counts	Protein ID
Translation	2.22e-16	3.62315	95	287156;354434;343914;355221;85553;358554;320486;355033;100503;285704;356515;324199;355205;358614;320360;274709;357049;346188;356397;107789;354094;357142;283349;86878;356556;324583;275222;354540;347513;354344;77436;358306;356881;354196;357550;356259;356277;254990;356198;358276;354308;257827;351400;273170;347427;339160;354357;348524;344007;322446;273972;357387;285202;356109;347958;278487;357619;344…
Ribosome	4.44e-16	5.26143	63	343914;355221;85553;358554;320486;100503;285704;356515;324199;355205;358614;320360;357049;356397;354094;283349;86878;356556;324583;354540;354344;358306;356881;354196;357550;356259;254990;356198;358276;354308;257827;347427;354357;322446;273972;357387;356109;347958;357619;355930;354347;354382;356821;354299;354515;357771;356307;51796;103050;356676;357441;355790;356479;356268;355933;356973;354959;355…
Exosome	1.11e-15	5.20069	15	101915;287156;101333;101684;356589;330127;290254;347715;333136;84573;97360;349961;291806;294981;350716;345381;51448;355033;355089;79019;357414;357049;77119;357188;276114;40502;353094;102411;355141;352268;345129;356149;82938;279569;345272;322044;292616;322057;345636;288741;77211;358432;355615;90536;355657;88555;106619;293219;90324;329053;279805;357189;291836;287670;277437;103155;63295;324653;35456…
Citrate cycle (TCA cycle)	2.37e-08	3.49602	22	276114;274686;330127;327653;294414;50856;107492;357557;261672;355443;323271;279805;268412;252069;276688
Translation factors	8.14e-08	3.52047	16	355096;274386;354434;279861;341914;352268;345129;287232;355093;355033;350852;296298;354910;343753;90536;355736;358195;324653;281432;335957;354565;355809
Glycolysis / Gluconeogenesis	4.55e-06	2.64962	22	101915;101684;274686;263514;344736;50856;107492;106275;291806;258735;279805;356698;104720;103155;355478;77119
Chaperones and folding catalysts	1.41e-05	3.71849	13	292616;284712;354378;288741;333136;84573;349961;294981;356149;354939;329053;80500;279569;79019;291836;284577;36415;250911;320512;280519;245329;87995
Aminoacyl-tRNA biosynthesis	1.88e-05	3.1782	15	344340;357142;285202;275222;344243;266655;347513;289980;349667;273170;80744;348524;107789
Proteasome	3.57e-05	2.55752	19	351615;287470;279921;352268;288452;92249;256222;79019;291836;293821;273357;99739;356349;321335;87995
Protein processing in endoplasmic reticulum	9.21e-05	1.61828	57	354378;283658;84573;77211;105104;92974;80500;79019;291836;354415;250911;294090;320512;355736;279155;109018;320429;280519;87995
Carbohydrate metabolism	9.72e-05	1.76354	41	101915;101684;330127;327653;75895;290254;107492;357257;97203;294870;291806;90296;355959;108033;323583;357414;104720;77119;290023;276114;274686;294414;346297;106275;321612;323271;356743;345272;99690;355478;273301;276688;95466;104955;322630;69531;50856;261672;258735;354939;99357;268412;355260;263514;344736;345147;356838;357557;355443;348456;343878;346798;279805;356596;356698;103155;252069
Folding, sorting and degradation	0.000163	2.81349	15	351615;354378;283658;234747;84573;77211;279921;350716;226732;92249;256222;80500;79019;293821;354415;250911;273357;99739;320512;355736;356349;269583;357049;279155;109018;280519;287470;344736;105104;64405;356149;288452;329053;92974;291836;51523;294090;321335;103155;320429;87995
Amino acid related enzymes	0.000165	3.81384	9	344340;357142;285202;275222;344243;266655;347513;289980;86840;349667;273170;105599;80744;348524;107789
Pentose phosphate pathway	0.000303	3.14642	11	344736;357257;357414;356838;356698;104720;348456;323583;321612
Proteasome	0.00044	1.88525	29	351615;287470;293821;273357;99739;356349;321335;279921;288452;92249;256222
Messenger RNA biogenesis	0.000509	2.86038	8	287156;354434;278487;234747;77211;354253;226732;355033;85656;355007;358432;274709;346188;88555;90324;344736;279861;102411;34828;341914;64405;356149;329053;356277;215561;339160;292762;103155;344007
Pyrimidine metabolism	0.00508402	2.24744	11	254745;63323;358551;351299;78037;71911;91580;325452
Amino sugar and nucleotide sugar metabolism	0.00794843	1.95343	14	346798;356743;356596;263514;345272;75895;322630;356698;355260;90296;258735
Oxidative phosphorylation	0.0105357	3.1782	5	101333;71638;355099;256264;327653;290254;280794;356066;92212;106144;107757;355645;324438;86006
Valine, leucine and isoleucine biosynthesis	0.0163446	2.1188	10	343878;40873;47853;273301;93957
Nucleocytoplasmic transport	0.0167682	1.90692	12	107579;287156;355007;342213;339160;274709;346188;287769;355033;356277
Cytoskeleton proteins	0.020655	7.62768	2	85656;345636;105584;353094;107611;270604;102411;322044;355615;277437;88555;320041
Galactose metabolism	0.026077	2.54256	6	356743;263514;344736;345272;356698;258735
Phagosome	0.0289549	2.2883	7	101333;356589;353094;250911;102411;86006;88555
Pyruvate metabolism	0.0366934	1.87566	10	274686;279805;104955;294414;50856;107492;106275;291806;355443;273301
